# Supplementary material for: The m6A Reader YTHDF1 Facilitates the Tumorigenesis and Metastasis of Gastric Cancer via USP14 Translation in an m6A-Dependent Manner
Source: Front Cell Dev Biol. 2021 Mar 15;9:647702. doi: 10.3389/fcell.2021.647702 (PMC8006284; doi:10.3389/fcell.2021.647702)
Supplement: Supplementary file 1 [file Table_1.XLSX]

## Sheet: S1
Table S1 The correlation of YTHDF1 expression with clinicopathologic (TCGA)
Variables	Cases (n)	YTHDF1		P value
		High (%)	Low (%)
Total	292	274	18
Age (years)
≥60	197	186	11
<60	95	88	7	0.606
Gender
Male	187	176	11
Female	105	98	7	0.803
Pathological stage
Ⅰ/Ⅱ	139	127	12
Ⅲ/Ⅳ	153	147	6	0.142
T stage
T1/T2	74	67	7
T3/T4	218	207	11	0.173
N stage
Negative	99	88	11
Positive	193	186	7	0.019*
M stage
Negative	263	245	18
Positive	29	29	0	0.233
* P<0.05

## Sheet: S2
Table S2 Cox regression analysis of YTHDF1 expression as survival predictor (TCGA)
Variables	Univariate Cox regression analysis			Multivariate Cox regression analysis
	RR (95% CI)	P value		RR (95% CI)	P value
Age (years)
<60 vs. ≥60	1.757 (1.111 to 2.779)	0.016*		1.880 (1.185 to 2.982)	0.007**
Gender
Male vs. Female	1.257 (0.820 to 1.928)	0.293		NA	NA
Pathological stage
Ⅲ/Ⅳ vs.Ⅰ/Ⅱ	1.852 (1.212 to 2.381)	0.004**		1.626 (1.015 to 2.605)	0.043*
T stage
T3+T4 vs. T1+T2	1.755 (1.037 to 2.973)	0.036*		1.403 (0.784 to 2.509)	0.254
N staging
Positive vs. Negative	1.457 (0.929 to 2.284)	0.101		NA	NA
M stage
Positive vs. Negative	1.642 (0.915 to 2.949)	0.097		NA	NA
YTHDF1 expression
High VS. Low	4.017 (0.989 to 16.315)	0.052		3.160 (0.772 to 12.936)	0.11
*P<0.05;
**P<0.01;
RR, relative risk;
NA, not analyzed;

## Sheet: S3
Table S3 Correlation of YTHDF1 expression with clinicopathological parametersin (TMA1)
Variables	Cases (n)	YTHDF1 expression		P
		Low (%)	High (%)
Total
Age
≤60	33	9	24
＞60	47	9	38	0.392
Gender
Female	33	8	25
Male	47	10	37	0.754
Tumor size
<5 cm	42	14	28
>5cm	38	4	34	0.015*
T stage
Ⅰ/Ⅱ	13	2	11
Ⅲ/Ⅳ	67	16	51	0.758
N stage
Negative	25	7	18
Positive	55	11	44	0.427
M stage
Negative	76	18	58
Positive	4	0	4	0.57
AJCC
Ⅰ/Ⅱ	32	8	24
Ⅲ/Ⅳ	48	10	38	0.662
** P<0.01

## Sheet: S4
Table S4 Cox regression analysis of YTHDF1 expression with clinicopathological parametersin (TMA1)
Variables	Univariate Cox regression analysis			Multivariate Cox regression
	RR (95% CI)	P value		RR(95% CI)	P value
Age(years)
≤60 vs. >60	0.582(0.336 to 1.009)	0.054		NA	NA
Gender
Female vs Male	0.701 (0.406 to 1.210)	0.202		NA	NA
Tumor size
≤5 cm vs >5cm	1.727(0.999 to 2.986)	0.05		NA	NA
T stage
I+ II vs III+IV	3.628(1.305 to 10.092)	0.014		NA	NA
N stage
Negative vs Positive	6.604 (2.796 to 15.596)	0***		NA	NA
M stage
Negative vs Positive	4.663 (1.597 to 13.610)	0.005**		NA	NA
AJCC
Ⅰ+Ⅱvs III+IV	7.308(3.491 to 15.304)	0***		7.940 (3.776 to 16.698)	0***
YTHDF1
Low vs High	1.859 (0.905 to 3.818)	0.091		2.310 (1.118 to 4.773)	0.024*
* P<0.05
** P<0.01
*** P<0.001
RR, relative risk;

## Sheet: S5
Table S5. Primer used in the study
gene	sequence (5'-3')
ACTIN	F: GTGGCCGAGGACTTTGATTG
	R: CCTGTAACAACGCATCTCATATT
YTHDF1	F: AATAACCAGCTCCGGCACAT
	R: AACTGGTTCGCCCTCATTGT
USP14	F:ATGCCGCTCTACTCCGTTACT
	R: GCCTTGAATACCATTGGAGGTTC
Negative Control Primer (MAP2K4 )	F: TTGCTTCTTGCCATCACTGG
	R: AGCGCAAGTCACATAGCGA
Positive Control Primer (MAP2K4 )	F: CCTGGAAGGACACAGTGATGA
	R: GTTGGCTGTGCAAGCTCTTC

## Sheet: S6
Table S6. primer of plasmid and primer identified by PCR
		primer		primer identified by PCR
gene	species	ID	seq	ID	seq
USP14	human	USP14(62104-1)-p1	GAACCGTCAGATCCGCTAGCCGCCACCATGCCGCTCTACTCCGTTAC	KL62104-p3	ACAGGATGCTAATGAATGTT
		USP14(62104-1)-p2	GGAGGGAGAGGGGCGGATCTTACTGTTCACTTTCCTCTTCCATTATTTC	KL62104-p4	AACGCACACCGGCCTTATTC
YTHDF1	human	YTHDF1(24622-1)-P1	GAGGATCCCCGGGTACCGGTCGCCACCATGTCGGCCACCAGCGTGGACAC	KL24622-P3	CAGCTCCTCCGCCGTCAAGAC
		YTHDF1(24622-1)-P2	TCCTTGTAGTCCATACCGGTTTGTTTGTTTCGACTCTGCCGTTC	FLAG-R-2	CCTTATAGTCCTTATCATCGTC

## Sheet: S7
Table S7. Easy-siRNA design for Sh-YTHDF1
gene	species	NO.	Accession	Target Seq	CDS	GC%	Vector	NC	NC Target Seq
YTHDF1	human	YTHDF1-RNAi(58794-1)	NM_017798	CGAAAGAGTTTGAGTGGAA	295..1974	0.4211	GV248：hU6-MCS-Ubiquitin-EGFP-IRES-puromycin http://www.genechem.com.cn/Zaiti.aspx?zt=GV248	CON077	TTCTCCGAACGTGTCACGT
YTHDF1	human	YTHDF1-RNAi(58796-1)	NM_017798	TCGTTACATCAGAAGGATA	295..1974	0.3684	GV248：hU6-MCS-Ubiquitin-EGFP-IRES-puromycin http://www.genechem.com.cn/Zaiti.aspx?zt=GV248	CON077	TTCTCCGAACGTGTCACGT
oligo synthesis
NO.	5’	STEM	Loop	STEM	3’
YTHDF1-RNAi(58794-1)-a	Ccgg	ccCGAAAGAGTTTGAGTGGAA	CTCGAG	TTCCACTCAAACTCTTTCGGG	TTTTTg
YTHDF1-RNAi(58794-1)-b	aattcaaaaa	ccCGAAAGAGTTTGAGTGGAA	CTCGAG	TTCCACTCAAACTCTTTCGGG
YTHDF1-RNAi(58796-1)-a	Ccgg	gtTCGTTACATCAGAAGGATA	CTCGAG	TATCCTTCTGATGTAACGAAC	TTTTTg
YTHDF1-RNAi(58796-1)-b	aattcaaaaa	gtTCGTTACATCAGAAGGATA	CTCGAG	TATCCTTCTGATGTAACGAAC

## Sheet: S8
Table S8. Biotin-coupled probe used in the study
Probe	sequence (5'-3')
Control_ChIRP Probe	TATCACGTAGCCGTTGCATTTGCCGTAGCCCTGTGGGCC
RiboTM h-USP14(3bio)_ChIRP Probe_1	TGGACTCCAGTCAACGCAAA-/3bio/
RiboTM h-USP14(3bio)_ChIRP Probe_2	TTTGGCTGCTGATTCACTTT-/3bio/
RiboTM h-USP14(3bio)_ChIRP Probe_3	TGAATGGTCAAGTAAGCAGG-/3bio/
RiboTM h-USP14(3bio)_ChIRP Probe_4	TGGTGTGTTAGTACTGCTTG-/3bio/
RiboTM h-USP14(3bio)_ChIRP Probe_5	CCCACCTATGTGTCTTCCTC-/3bio/
RiboTM h-USP14(3bio)_ChIRP Probe_6	ACATCCTTAAGAACTTTGGC-/3bio/
RiboTM h-USP14(3bio)_ChIRP Probe_7	GGCACAGAACGAATACACTG-/3bio/
RiboTM h-USP14(3bio)_ChIRP Probe_8	TAGTAGCAGAAGACAGTACC-/3bio/
RiboTM h-USP14(3bio)_ChIRP Probe_9	AAACCATATGACTGCTCTGT-/3bio/
RiboTM h-USP14(3bio)_ChIRP Probe_10	CCACCTTTATATAGGGCAGC-/3bio/

## Sheet: S9
Table S9. All differented genes in RNA-seq (p<0.05)
Track_id	Gene_Name	Change
ENSG00000000457.13_2	SCYL3	UP
ENSG00000001036.13_2	FUCA2	Down
ENSG00000001167.14_2	NFYA	Down
ENSG00000001461.16_2	NIPAL3	UP
ENSG00000001561.6_2	ENPP4	UP
ENSG00000001617.11_2	SEMA3F	UP
ENSG00000001626.14_3	CFTR	Down
ENSG00000001629.9_3	ANKIB1	UP
ENSG00000001631.15_3	KRIT1	UP
ENSG00000002016.17_3	RAD52	UP
ENSG00000002549.12_2	LAP3	Down
ENSG00000003393.14_3	ALS2	UP
ENSG00000003756.16_3	RBM5	UP
ENSG00000004142.11_2	POLDIP2	Down
ENSG00000004478.7_2	FKBP4	Down
ENSG00000004660.14_2	CAMKK1	Down
ENSG00000004866.20_3	ST7	Down
ENSG00000005007.12_2	UPF1	Down
ENSG00000005100.12_3	DHX33	Down
ENSG00000005187.11_3	ACSM3	Down
ENSG00000005189.19_3	REXO5	Down
ENSG00000005206.16_1	SPPL2B	Down
ENSG00000005238.19_2	FAM214B	UP
ENSG00000005700.14_2	IBTK	UP
ENSG00000005810.17_1	MYCBP2	UP
ENSG00000006007.11_2	GDE1	UP
ENSG00000006025.11_3	OSBPL7	UP
ENSG00000006125.17_4	AP2B1	Down
ENSG00000006432.15_3	MAP3K9	UP
ENSG00000006611.15_2	USH1C	Down
ENSG00000006757.11_2	PNPLA4	UP
ENSG00000006831.9_2	ADIPOR2	UP
ENSG00000007341.18_2	ST7L	Down
ENSG00000007520.3_2	TSR3	Down
ENSG00000007952.17_3	NOX1	Down
ENSG00000007968.6_2	E2F2	Down
ENSG00000008083.13_2	JARID2	UP
ENSG00000008256.15_2	CYTH3	UP
ENSG00000008394.12_3	MGST1	UP
ENSG00000009335.17_3	UBE3C	Down
ENSG00000010017.12_2	RANBP9	UP
ENSG00000010165.19_3	METTL13	Down
ENSG00000010270.13_2	STARD3NL	UP
ENSG00000010292.12_3	NCAPD2	Down
ENSG00000010704.18_4	HFE	Down
ENSG00000010818.9_2	HIVEP2	UP
ENSG00000011376.9_3	LARS2	Down
ENSG00000011405.13_3	PIK3C2A	UP
ENSG00000011590.13_3	ZBTB32	UP
ENSG00000011677.12_2	GABRA3	UP
ENSG00000012048.20_3	BRCA1	Down
ENSG00000012174.11_3	MBTPS2	Down
ENSG00000012232.8_2	EXTL3	Down
ENSG00000013561.17_3	RNF14	Down
ENSG00000013583.8_3	HEBP1	UP
ENSG00000014164.6_2	ZC3H3	Down
ENSG00000014914.20_2	MTMR11	UP
ENSG00000015133.18_2	CCDC88C	Down
ENSG00000015532.9_2	XYLT2	Down
ENSG00000016402.13_3	IL20RA	UP
ENSG00000016864.18_3	GLT8D1	UP
ENSG00000017427.15_3	IGF1	Down
ENSG00000017797.12_3	RALBP1	UP
ENSG00000018408.14_3	WWTR1	UP
ENSG00000019144.18_3	PHLDB1	Down
ENSG00000019485.13_3	PRDM11	Down
ENSG00000019505.7_2	SYT13	UP
ENSG00000020577.13_2	SAMD4A	UP
ENSG00000022567.9_3	SLC45A4	Down
ENSG00000023330.14_2	ALAS1	UP
ENSG00000025772.7_2	TOMM34	Down
ENSG00000026751.16_3	SLAMF7	UP
ENSG00000028839.9_3	TBPL1	Down
ENSG00000029153.14_3	ARNTL2	UP
ENSG00000029364.11_2	SLC39A9	UP
ENSG00000029639.10_2	TFB1M	UP
ENSG00000030419.16_3	IKZF2	UP
ENSG00000033030.13_2	ZCCHC8	UP
ENSG00000033327.12_3	GAB2	UP
ENSG00000038219.12_2	BOD1L1	UP
ENSG00000038358.14_3	EDC4	Down
ENSG00000038382.18_2	TRIO	UP
ENSG00000039523.19_4	RIPOR1	UP
ENSG00000039560.13_2	RAI14	UP
ENSG00000040633.12_3	PHF23	Down
ENSG00000041353.9_3	RAB27B	UP
ENSG00000041880.14_3	PARP3	UP
ENSG00000042445.13_3	RETSAT	Down
ENSG00000043143.20_2	JADE2	Down
ENSG00000047230.14_2	CTPS2	Down
ENSG00000047346.12_3	FAM214A	UP
ENSG00000047365.11_3	ARAP2	UP
ENSG00000047597.5_3	XK	Down
ENSG00000047849.21_4	MAP4	UP
ENSG00000048052.21_3	HDAC9	UP
ENSG00000048392.11_2	RRM2B	UP
ENSG00000048471.13_3	SNX29	UP
ENSG00000048828.16_3	FAM120A	Down
ENSG00000049245.12_3	VAMP3	Down
ENSG00000049283.17_3	EPN3	UP
ENSG00000049759.17_3	NEDD4L	UP
ENSG00000051009.10_2	FAM160A2	Down
ENSG00000051620.10_2	HEBP2	UP
ENSG00000052126.14_3	PLEKHA5	UP
ENSG00000052802.12_3	MSMO1	UP
ENSG00000054523.17_3	KIF1B	UP
ENSG00000054654.16_3	SYNE2	UP
ENSG00000054983.16_3	GALC	Down
ENSG00000055211.12_2	GINM1	UP
ENSG00000055483.19_4	USP36	Down
ENSG00000057252.12_2	SOAT1	UP
ENSG00000057657.15_3	PRDM1	UP
ENSG00000057663.14_3	ATG5	UP
ENSG00000058085.14_2	LAMC2	UP
ENSG00000058600.15_4	POLR3E	Down
ENSG00000059573.8_2	ALDH18A1	Down
ENSG00000059804.15_2	SLC2A3	UP
ENSG00000060140.8_3	STYK1	UP
ENSG00000060558.3_2	GNA15	UP
ENSG00000062194.15_2	GPBP1	UP
ENSG00000064651.13_3	SLC12A2	Down
ENSG00000064787.13_3	BCAS1	UP
ENSG00000064933.17_3	PMS1	UP
ENSG00000065029.14_3	ZNF76	Down
ENSG00000065357.19_3	DGKA	UP
ENSG00000065361.14_3	ERBB3	Down
ENSG00000065618.18_3	COL17A1	UP
ENSG00000065809.13_3	FAM107B	Down
ENSG00000065923.9_3	SLC9A7	Down
ENSG00000065970.8_2	FOXJ2	UP
ENSG00000066027.11_3	PPP2R5A	Down
ENSG00000066044.14_3	ELAVL1	Down
ENSG00000066084.12_2	DIP2B	UP
ENSG00000066135.12_2	KDM4A	UP
ENSG00000066427.21_3	ATXN3	UP
ENSG00000066468.22_3	FGFR2	UP
ENSG00000066651.18_3	TRMT11	UP
ENSG00000066933.15_3	MYO9A	UP
ENSG00000067064.10_3	IDI1	UP
ENSG00000067066.16_3	SP100	UP
ENSG00000067191.15_2	CACNB1	UP
ENSG00000067369.13_3	TP53BP1	UP
ENSG00000067596.10_3	DHX8	Down
ENSG00000067704.9_2	IARS2	Down
ENSG00000067798.14_3	NAV3	UP
ENSG00000067955.13_3	CBFB	Down
ENSG00000068366.19_3	ACSL4	UP
ENSG00000068383.18_2	INPP5A	UP
ENSG00000068784.12_2	SRBD1	Down
ENSG00000069020.18_3	MAST4	Down
ENSG00000069702.10_2	TGFBR3	UP
ENSG00000069849.10_2	ATP1B3	Down
ENSG00000069869.15_2	NEDD4	UP
ENSG00000070047.11_2	PHRF1	Down
ENSG00000070190.12_3	DAPP1	UP
ENSG00000070214.15_2	SLC44A1	UP
ENSG00000070526.14_3	ST6GALNAC1	Down
ENSG00000070610.14_3	GBA2	Down
ENSG00000070814.17_3	TCOF1	Down
ENSG00000070831.15_4	CDC42	Down
ENSG00000070882.12_3	OSBPL3	UP
ENSG00000071553.16_3	ATP6AP1	Down
ENSG00000071575.11_2	TRIB2	UP
ENSG00000071655.17_3	MBD3	Down
ENSG00000072401.14_2	UBE2D1	UP
ENSG00000072422.16_2	RHOBTB1	Down
ENSG00000072864.14_3	NDE1	Down
ENSG00000073331.17_3	ALPK1	UP
ENSG00000073536.17_2	NLE1	Down
ENSG00000073605.18_3	GSDMB	Down
ENSG00000073614.12_3	KDM5A	UP
ENSG00000073756.11_2	PTGS2	Down
ENSG00000073792.15_2	IGF2BP2	UP
ENSG00000073803.13_2	MAP3K13	UP
ENSG00000074047.21_3	GLI2	UP
ENSG00000074181.8_2	NOTCH3	UP
ENSG00000074527.11_2	NTN4	UP
ENSG00000075089.9_3	ACTR6	UP
ENSG00000075142.13_2	SRI	Down
ENSG00000075223.13_2	SEMA3C	UP
ENSG00000075234.16_3	TTC38	Down
ENSG00000075275.16_3	CELSR1	UP
ENSG00000075303.12_2	SLC25A40	Down
ENSG00000075413.17_4	MARK3	UP
ENSG00000075539.14_4	FRYL	UP
ENSG00000075702.16_3	WDR62	Down
ENSG00000075711.20_3	DLG1	UP
ENSG00000075856.11_3	SART3	Down
ENSG00000075914.12_3	EXOSC7	UP
ENSG00000075945.12_2	KIFAP3	UP
ENSG00000076043.9_3	REXO2	UP
ENSG00000076248.10_2	UNG	Down
ENSG00000076351.12_3	SLC46A1	Down
ENSG00000076356.6_2	PLXNA2	UP
ENSG00000076554.15_4	TPD52	UP
ENSG00000076650.6_2	GPATCH1	Down
ENSG00000076716.8_2	GPC4	Down
ENSG00000076770.14_3	MBNL3	Down
ENSG00000076826.9_2	CAMSAP3	Down
ENSG00000077235.17_3	GTF3C1	Down
ENSG00000077348.8_2	EXOSC5	Down
ENSG00000077380.15_3	DYNC1I2	Down
ENSG00000077984.5_2	CST7	UP
ENSG00000078018.19_3	MAP2	UP
ENSG00000078140.13_3	UBE2K	UP
ENSG00000078177.13_3	N4BP2	Down
ENSG00000078304.19_3	PPP2R5C	Down
ENSG00000078403.16_3	MLLT10	UP
ENSG00000078487.17_3	ZCWPW1	Down
ENSG00000078618.21_3	NRDC	UP
ENSG00000078804.12_3	TP53INP2	UP
ENSG00000079112.9_3	CDH17	Down
ENSG00000079308.16_3	TNS1	Down
ENSG00000079385.21_3	CEACAM1	UP
ENSG00000079819.18_3	EPB41L2	Down
ENSG00000080031.9_3	PTPRH	Down
ENSG00000081320.10_3	STK17B	UP
ENSG00000081791.8_3	KIAA0141	Down
ENSG00000081803.15_4	CADPS2	Down
ENSG00000081913.13_3	PHLPP1	Down
ENSG00000082146.12_2	STRADB	UP
ENSG00000082701.14_4	GSK3B	UP
ENSG00000082781.11_3	ITGB5	UP
ENSG00000083307.10_3	GRHL2	UP
ENSG00000083799.17_3	CYLD	UP
ENSG00000083844.10_4	ZNF264	Down
ENSG00000084070.11_3	SMAP2	UP
ENSG00000084444.13_2	FAM234B	UP
ENSG00000084636.17_3	COL16A1	UP
ENSG00000084731.14_3	KIF3C	UP
ENSG00000084764.10_3	MAPRE3	UP
ENSG00000084774.13_2	CAD	Down
ENSG00000085185.15_3	BCORL1	Down
ENSG00000085276.17_4	MECOM	Down
ENSG00000085382.11_3	HACE1	UP
ENSG00000085552.16_2	IGSF9	UP
ENSG00000085721.12_2	RRN3	Down
ENSG00000085872.14_3	CHERP	Down
ENSG00000085999.11_3	RAD54L	Down
ENSG00000086062.12_2	B4GALT1	UP
ENSG00000086548.8_3	CEACAM6	UP
ENSG00000086589.11_2	RBM22	Down
ENSG00000087086.14_3	FTL	Down
ENSG00000087095.12_2	NLK	Down
ENSG00000087111.20_3	PIGS	UP
ENSG00000087266.15_3	SH3BP2	UP
ENSG00000087365.15_3	SF3B2	Down
ENSG00000088002.11_2	SULT2B1	UP
ENSG00000088356.5_2	PDRG1	Down
ENSG00000088387.18_3	DOCK9	UP
ENSG00000088448.14_3	ANKRD10	UP
ENSG00000088726.15_3	TMEM40	UP
ENSG00000088854.12_3	C20orf194	UP
ENSG00000089094.18_3	KDM2B	Down
ENSG00000089123.15_3	TASP1	UP
ENSG00000089159.16_3	PXN	UP
ENSG00000089177.18_3	KIF16B	UP
ENSG00000089220.4_2	PEBP1	Down
ENSG00000089327.14_3	FXYD5	UP
ENSG00000089356.18_4	FXYD3	UP
ENSG00000089472.16_2	HEPH	Down
ENSG00000089639.10_2	GMIP	Down
ENSG00000089723.9_2	OTUB2	UP
ENSG00000089902.9_2	RCOR1	UP
ENSG00000090097.21_3	PCBP4	UP
ENSG00000090382.6_2	LYZ	Down
ENSG00000090487.10_2	SPG21	Down
ENSG00000090554.12_3	FLT3LG	UP
ENSG00000090621.13_3	PABPC4	Down
ENSG00000091009.7_3	RBM27	Down
ENSG00000091140.13_2	DLD	UP
ENSG00000091592.15_3	NLRP1	UP
ENSG00000092010.14_2	PSME1	UP
ENSG00000092068.19_4	SLC7A8	Down
ENSG00000092295.11_3	TGM1	UP
ENSG00000092330.15_3	TINF2	UP
ENSG00000092445.11_3	TYRO3	Down
ENSG00000094914.12_3	AAAS	Down
ENSG00000094916.15_4	CBX5	Down
ENSG00000094975.13_2	SUCO	UP
ENSG00000095015.5_2	MAP3K1	Down
ENSG00000095383.19_2	TBC1D2	UP
ENSG00000095585.16_2	BLNK	UP
ENSG00000095739.10_2	BAMBI	Down
ENSG00000095932.6_3	SMIM24	Down
ENSG00000096384.19_2	HSP90AB1	Down
ENSG00000096433.10_2	ITPR3	UP
ENSG00000096696.13_3	DSP	UP
ENSG00000096968.13_3	JAK2	UP
ENSG00000099139.13_3	PCSK5	Down
ENSG00000099204.18_3	ABLIM1	UP
ENSG00000099250.17_3	NRP1	UP
ENSG00000099381.17_2	SETD1A	Down
ENSG00000099617.3_2	EFNA2	Down
ENSG00000099624.7_3	ATP5D	Down
ENSG00000099800.7_3	TIMM13	Down
ENSG00000100003.17_3	SEC14L2	UP
ENSG00000100023.18_3	PPIL2	Down
ENSG00000100084.14_3	HIRA	Down
ENSG00000100105.17_3	PATZ1	Down
ENSG00000100147.13_2	CCDC134	Down
ENSG00000100150.16_3	DEPDC5	Down
ENSG00000100290.2_2	BIK	Down
ENSG00000100296.13_3	THOC5	UP
ENSG00000100304.12_2	TTLL12	Down
ENSG00000100311.16_2	PDGFB	UP
ENSG00000100320.22_3	RBFOX2	UP
ENSG00000100350.14_3	FOXRED2	Down
ENSG00000100354.20_4	TNRC6B	UP
ENSG00000100380.13_3	ST13	Down
ENSG00000100412.15_2	ACO2	Down
ENSG00000100532.11_2	CGRRF1	UP
ENSG00000100592.15_2	DAAM1	UP
ENSG00000100596.6_3	SPTLC2	Down
ENSG00000100600.14_3	LGMN	UP
ENSG00000100605.16_3	ITPK1	Down
ENSG00000100612.13_2	DHRS7	Down
ENSG00000100644.16_3	HIF1A	UP
ENSG00000100726.14_2	TELO2	Down
ENSG00000100802.14_3	C14orf93	Down
ENSG00000100852.12_3	ARHGAP5	UP
ENSG00000100867.14_3	DHRS2	Down
ENSG00000100934.14_3	SEC23A	UP
ENSG00000101040.19_3	ZMYND8	UP
ENSG00000101076.16_3	HNF4A	Down
ENSG00000101104.12_2	PABPC1L	UP
ENSG00000101193.7_2	GID8	Down
ENSG00000101197.12_2	BIRC7	UP
ENSG00000101198.14_2	NKAIN4	UP
ENSG00000101213.6_2	PTK6	UP
ENSG00000101236.16_2	RNF24	UP
ENSG00000101294.16_3	HM13	Down
ENSG00000101333.16_2	PLCB4	UP
ENSG00000101384.11_2	JAG1	Down
ENSG00000101412.12_2	E2F1	Down
ENSG00000101417.11_2	PXMP4	Down
ENSG00000101442.9_2	ACTR5	Down
ENSG00000101457.12_3	DNTTIP1	UP
ENSG00000101464.10_3	PIGU	Down
ENSG00000101577.9_3	LPIN2	Down
ENSG00000101850.12_3	GPR143	Down
ENSG00000101856.9_2	PGRMC1	Down
ENSG00000101882.9_2	NKAP	Down
ENSG00000101901.11_3	ALG13	UP
ENSG00000101928.12_2	MOSPD1	UP
ENSG00000101935.9_3	AMMECR1	Down
ENSG00000101972.18_3	STAG2	UP
ENSG00000101974.14_2	ATP11C	UP
ENSG00000102181.20_3	CD99L2	Down
ENSG00000102221.13_3	JADE3	Down
ENSG00000102243.12_2	VGLL1	UP
ENSG00000102359.6_2	SRPX2	UP
ENSG00000102362.15_2	SYTL4	UP
ENSG00000102554.13_2	KLF5	Down
ENSG00000102580.14_3	DNAJC3	Down
ENSG00000102743.14_3	SLC25A15	Down
ENSG00000102763.17_3	VWA8	Down
ENSG00000102781.13_3	KATNAL1	Down
ENSG00000102786.14_3	INTS6	UP
ENSG00000102870.5_2	ZNF629	Down
ENSG00000102886.14_2	GDPD3	UP
ENSG00000102893.15_3	PHKB	UP
ENSG00000102921.7_3	N4BP1	UP
ENSG00000103174.11_3	NAGPA	Down
ENSG00000103254.9_3	FAM173A	Down
ENSG00000103266.10_2	STUB1	UP
ENSG00000103356.15_2	EARS2	Down
ENSG00000103381.11_2	CPPED1	UP
ENSG00000103404.14_3	USP31	Down
ENSG00000103479.15_3	RBL2	UP
ENSG00000103489.11_3	XYLT1	Down
ENSG00000103510.19_3	KAT8	Down
ENSG00000103534.16_3	TMC5	Down
ENSG00000103549.21_3	RNF40	Down
ENSG00000103888.16_2	CEMIP	Down
ENSG00000103966.10_3	EHD4	Down
ENSG00000103978.15_2	TMEM87A	Down
ENSG00000104140.6_2	RHOV	UP
ENSG00000104142.10_2	VPS18	Down
ENSG00000104164.10_3	BLOC1S6	UP
ENSG00000104221.12_2	BRF2	Down
ENSG00000104231.10_3	ZFAND1	UP
ENSG00000104267.9_2	CA2	UP
ENSG00000104331.8_4	IMPAD1	UP
ENSG00000104361.9_2	NIPAL2	Down
ENSG00000104365.13_2	IKBKB	UP
ENSG00000104368.17_3	PLAT	UP
ENSG00000104388.14_3	RAB2A	Down
ENSG00000104408.9_3	EIF3E	UP
ENSG00000104427.11_2	ZC2HC1A	UP
ENSG00000104497.13_3	SNX16	Down
ENSG00000104524.13_4	PYCR3	Down
ENSG00000104687.12_3	GSR	UP
ENSG00000104783.11_2	KCNN4	UP
ENSG00000104885.17_2	DOT1L	Down
ENSG00000104904.12_4	OAZ1	Down
ENSG00000105011.8_2	ASF1B	Down
ENSG00000105048.16_2	TNNT1	UP
ENSG00000105063.18_3	PPP6R1	Down
ENSG00000105186.15_3	ANKRD27	Down
ENSG00000105197.10_3	TIMM50	Down
ENSG00000105323.16_2	HNRNPUL1	Down
ENSG00000105398.3_2	SULT2A1	Down
ENSG00000105402.7_4	NAPA	Down
ENSG00000105464.3_2	GRIN2D	Down
ENSG00000105486.13_3	LIG1	Down
ENSG00000105514.7_3	RAB3D	UP
ENSG00000105576.15_4	TNPO2	Down
ENSG00000105619.13_3	TFPT	Down
ENSG00000105676.13_3	ARMC6	Down
ENSG00000105722.9_3	ERF	Down
ENSG00000105726.16_2	ATP13A1	Down
ENSG00000105732.12_3	ZNF574	Down
ENSG00000105738.10_3	SIPA1L3	Down
ENSG00000105767.2_2	CADM4	UP
ENSG00000105835.11_3	NAMPT	UP
ENSG00000105855.9_2	ITGB8	UP
ENSG00000105939.12_3	ZC3HAV1	UP
ENSG00000105974.11_3	CAV1	Down
ENSG00000105993.14_4	DNAJB6	UP
ENSG00000106080.10_2	FKBP14	UP
ENSG00000106346.11_2	USP42	Down
ENSG00000106348.16_3	IMPDH1	Down
ENSG00000106366.8_2	SERPINE1	UP
ENSG00000106459.14_2	NRF1	Down
ENSG00000106460.18_3	TMEM106B	UP
ENSG00000106537.7_2	TSPAN13	Down
ENSG00000106541.11_2	AGR2	UP
ENSG00000106546.12_2	AHR	Down
ENSG00000106609.16_3	TMEM248	Down
ENSG00000106617.13_3	PRKAG2	UP
ENSG00000106628.10_3	POLD2	Down
ENSG00000106638.15_2	TBL2	Down
ENSG00000106683.14_2	LIMK1	Down
ENSG00000106771.12_2	TMEM245	UP
ENSG00000106780.8_2	MEGF9	UP
ENSG00000106992.17_3	AK1	UP
ENSG00000107104.18_3	KANK1	Down
ENSG00000107201.9_2	DDX58	UP
ENSG00000107242.17_3	PIP5K1B	Down
ENSG00000107371.12_3	EXOSC3	Down
ENSG00000107537.13_3	PHYH	Down
ENSG00000107771.15_3	CCSER2	UP
ENSG00000107854.5_2	TNKS2	UP
ENSG00000107960.10_2	STN1	UP
ENSG00000108039.17_2	XPNPEP1	Down
ENSG00000108244.16_3	KRT23	UP
ENSG00000108262.15_3	GIT1	Down
ENSG00000108448.21_4	TRIM16L	UP
ENSG00000108506.11_3	INTS2	UP
ENSG00000108515.17_3	ENO3	UP
ENSG00000108578.14_2	BLMH	Down
ENSG00000108602.17_3	ALDH3A1	UP
ENSG00000108771.12_3	DHX58	UP
ENSG00000108821.13_3	COL1A1	UP
ENSG00000108854.15_2	SMURF2	UP
ENSG00000108963.17_3	DPH1	Down
ENSG00000109016.17_2	DHRS7B	Down
ENSG00000109072.13_3	VTN	Down
ENSG00000109089.7_2	CDR2L	Down
ENSG00000109189.12_2	USP46	UP
ENSG00000109205.16_2	ODAM	Down
ENSG00000109436.7_3	TBC1D9	Down
ENSG00000109452.12_3	INPP4B	UP
ENSG00000109670.13_3	FBXW7	UP
ENSG00000109680.10_3	TBC1D19	UP
ENSG00000109689.15_2	STIM2	UP
ENSG00000109736.14_2	MFSD10	Down
ENSG00000109756.8_3	RAPGEF2	UP
ENSG00000109787.12_2	KLF3	UP
ENSG00000109790.16_2	KLHL5	UP
ENSG00000109846.7_2	CRYAB	UP
ENSG00000109881.16_3	CCDC34	Down
ENSG00000109929.9_2	SC5D	UP
ENSG00000110057.7_3	UNC93B1	Down
ENSG00000110080.18_2	ST3GAL4	UP
ENSG00000110107.8_3	PRPF19	Down
ENSG00000110195.12_2	FOLR1	UP
ENSG00000110200.8_4	ANAPC15	Down
ENSG00000110315.6_2	RNF141	UP
ENSG00000110330.8_3	BIRC2	UP
ENSG00000110375.2_2	UPK2	UP
ENSG00000110400.10_3	NECTIN1	UP
ENSG00000110619.17_3	CARS	UP
ENSG00000110660.14_4	SLC35F2	Down
ENSG00000110700.6_3	RPS13	Down
ENSG00000110713.15_3	NUP98	Down
ENSG00000110723.11_4	EXPH5	UP
ENSG00000110906.12_2	KCTD10	UP
ENSG00000110917.7_2	MLEC	Down
ENSG00000110944.8_2	IL23A	UP
ENSG00000110987.8_2	BCL7A	Down
ENSG00000111110.11_2	PPM1H	Down
ENSG00000111144.9_2	LTA4H	UP
ENSG00000111266.8_3	DUSP16	Down
ENSG00000111319.12_3	SCNN1A	UP
ENSG00000111335.12_2	OAS2	Down
ENSG00000111344.11_3	RASAL1	UP
ENSG00000111348.8_3	ARHGDIB	UP
ENSG00000111424.10_2	VDR	UP
ENSG00000111647.12_4	UHRF1BP1L	UP
ENSG00000111666.10_4	CHPT1	Down
ENSG00000111684.10_2	LPCAT3	Down
ENSG00000111696.11_3	NT5DC3	UP
ENSG00000111700.12_3	SLCO1B3	UP
ENSG00000111802.13_2	TDP2	UP
ENSG00000111859.16_3	NEDD9	UP
ENSG00000111875.7_2	ASF1A	UP
ENSG00000111885.6_3	MAN1A1	Down
ENSG00000111897.6_2	SERINC1	UP
ENSG00000111962.7_2	UST	Down
ENSG00000112144.15_2	ICK	Down
ENSG00000112149.9_2	CD83	UP
ENSG00000112210.11_2	RAB23	UP
ENSG00000112212.11_2	TSPO2	Down
ENSG00000112242.14_3	E2F3	Down
ENSG00000112245.10_2	PTP4A1	Down
ENSG00000112282.17_2	MED23	UP
ENSG00000112294.12_3	ALDH5A1	Down
ENSG00000112343.10_2	TRIM38	UP
ENSG00000112406.4_2	HECA	UP
ENSG00000112576.12_3	CCND3	UP
ENSG00000112667.12_3	DNPH1	Down
ENSG00000112679.14_3	DUSP22	UP
ENSG00000112782.15_2	CLIC5	UP
ENSG00000112787.12_3	FBRSL1	Down
ENSG00000112851.14_3	ERBIN	UP
ENSG00000112852.6_3	PCDHB2	Down
ENSG00000112941.13_4	PAPD7	Down
ENSG00000112984.11_3	KIF20A	Down
ENSG00000113108.19_3	APBB3	UP
ENSG00000113194.12_3	FAF2	Down
ENSG00000113300.11_2	CNOT6	UP
ENSG00000113328.18_2	CCNG1	UP
ENSG00000113369.8_2	ARRDC3	UP
ENSG00000113391.18_3	FAM172A	UP
ENSG00000113441.15_3	LNPEP	UP
ENSG00000113504.20_3	SLC12A7	Down
ENSG00000113552.15_3	GNPDA1	Down
ENSG00000113580.14_3	NR3C1	UP
ENSG00000113594.9_2	LIFR	Down
ENSG00000113595.14_3	TRIM23	UP
ENSG00000113615.12_2	SEC24A	UP
ENSG00000113719.15_3	ERGIC1	UP
ENSG00000113734.17_3	BNIP1	Down
ENSG00000114113.6_3	RBP2	Down
ENSG00000114120.11_3	SLC25A36	UP
ENSG00000114127.10_3	XRN1	UP
ENSG00000114268.11_3	PFKFB4	UP
ENSG00000114302.15_3	PRKAR2A	Down
ENSG00000114353.16_3	GNAI2	UP
ENSG00000114446.4_3	IFT57	UP
ENSG00000114520.10_3	SNX4	UP
ENSG00000114541.14_3	FRMD4B	Down
ENSG00000114626.17_3	ABTB1	UP
ENSG00000114745.13_2	GORASP1	Down
ENSG00000114770.16_2	ABCC5	UP
ENSG00000114786.16_4	ABHD14A-ACY1	Down
ENSG00000114854.7_3	TNNC1	UP
ENSG00000114861.18_3	FOXP1	UP
ENSG00000114956.19_2	DGUOK	UP
ENSG00000114993.16_2	RTKN	Down
ENSG00000115020.16_3	PIKFYVE	UP
ENSG00000115128.6_2	SF3B6	UP
ENSG00000115183.14_3	TANC1	UP
ENSG00000115221.10_2	ITGB6	UP
ENSG00000115289.13_3	PCGF1	UP
ENSG00000115290.9_3	GRB14	UP
ENSG00000115295.19_3	CLIP4	UP
ENSG00000115307.16_2	AUP1	Down
ENSG00000115386.5_2	REG1A	Down
ENSG00000115561.15_3	CHMP3	Down
ENSG00000115596.3_2	WNT6	UP
ENSG00000115616.2_2	SLC9A2	Down
ENSG00000115641.18_3	FHL2	UP
ENSG00000115648.13_3	MLPH	UP
ENSG00000115649.15_2	CNPPD1	Down
ENSG00000115808.11_2	STRN	UP
ENSG00000115840.13_2	SLC25A12	UP
ENSG00000115904.12_3	SOS1	UP
ENSG00000115993.12_3	TRAK2	UP
ENSG00000116095.10_2	PLEKHA3	Down
ENSG00000116096.5_2	SPR	Down
ENSG00000116285.12_2	ERRFI1	UP
ENSG00000116299.16_2	KIAA1324	UP
ENSG00000116337.15_4	AMPD2	Down
ENSG00000116473.14_2	RAP1A	UP
ENSG00000116521.10_2	SCAMP3	Down
ENSG00000116574.5_2	RHOU	Down
ENSG00000116668.12_3	SWT1	UP
ENSG00000116675.15_2	DNAJC6	UP
ENSG00000116685.15_2	KIAA2013	Down
ENSG00000116701.14_2	NCF2	UP
ENSG00000116711.9_2	PLA2G4A	Down
ENSG00000116731.22_3	PRDM2	UP
ENSG00000116761.11_2	CTH	UP
ENSG00000116786.11_3	PLEKHM2	Down
ENSG00000116793.15_3	PHTF1	UP
ENSG00000116830.11_2	TTF2	Down
ENSG00000116833.13_2	NR5A2	Down
ENSG00000116962.14_2	NID1	UP
ENSG00000117148.7_2	ACTL8	Down
ENSG00000117155.16_3	SSX2IP	Down
ENSG00000117228.9_2	GBP1	UP
ENSG00000117298.14_2	ECE1	UP
ENSG00000117318.8_2	ID3	Down
ENSG00000117410.13_3	ATP6V0B	Down
ENSG00000117411.16_2	B4GALT2	Down
ENSG00000117461.14_3	PIK3R3	UP
ENSG00000117472.9_2	TSPAN1	UP
ENSG00000117500.12_2	TMED5	UP
ENSG00000117525.13_2	F3	UP
ENSG00000117593.9_2	DARS2	Down
ENSG00000117707.15_3	PROX1	UP
ENSG00000117713.18_3	ARID1A	Down
ENSG00000117859.18_4	OSBPL9	UP
ENSG00000118454.12_2	ANKRD13C	Down
ENSG00000118579.12_3	MED28	Down
ENSG00000118640.10_2	VAMP8	UP
ENSG00000118689.14_2	FOXO3	UP
ENSG00000119125.16_2	GDA	Down
ENSG00000119139.17_3	TJP2	UP
ENSG00000119392.14_2	GLE1	Down
ENSG00000119402.16_2	FBXW2	UP
ENSG00000119408.16_3	NEK6	UP
ENSG00000119411.10_2	BSPRY	UP
ENSG00000119471.14_2	HSDL2	UP
ENSG00000119514.6_3	GALNT12	UP
ENSG00000119522.16_3	DENND1A	Down
ENSG00000119547.5_3	ONECUT2	UP
ENSG00000119640.8_2	ACYP1	Down
ENSG00000119682.16_3	AREL1	Down
ENSG00000119729.11_3	RHOQ	UP
ENSG00000119787.13_3	ATL2	UP
ENSG00000119888.10_2	EPCAM	Down
ENSG00000119977.20_4	TCTN3	Down
ENSG00000119979.16_3	FAM45A	UP
ENSG00000120137.6_3	PANK3	UP
ENSG00000120158.11_2	RCL1	Down
ENSG00000120256.9_2	LRP11	UP
ENSG00000120306.9_3	CYSTM1	Down
ENSG00000120437.8_2	ACAT2	UP
ENSG00000120519.14_2	SLC10A7	UP
ENSG00000120675.5_2	DNAJC15	UP
ENSG00000120686.11_2	UFM1	UP
ENSG00000120697.8_3	ALG5	Down
ENSG00000120742.10_2	SERP1	Down
ENSG00000120798.16_3	NR2C1	UP
ENSG00000120868.13_3	APAF1	UP
ENSG00000120910.14_3	PPP3CC	UP
ENSG00000120913.23_3	PDLIM2	UP
ENSG00000120915.13_4	EPHX2	Down
ENSG00000120937.8_2	NPPB	Down
ENSG00000121064.12_3	SCPEP1	UP
ENSG00000121316.10_2	PLBD1	Down
ENSG00000121417.13_2	ZNF211	UP
ENSG00000121542.11_3	SEC22A	UP
ENSG00000121895.7_3	TMEM156	UP
ENSG00000121940.15_3	CLCC1	Down
ENSG00000122026.10_2	RPL21	Down
ENSG00000122035.6_2	RASL11A	Down
ENSG00000122176.10_2	FMOD	Down
ENSG00000122406.12_2	RPL5	Down
ENSG00000122507.20_3	BBS9	UP
ENSG00000122512.14_2	PMS2	Down
ENSG00000122550.17_3	KLHL7	UP
ENSG00000122687.17_3	MRM2	Down
ENSG00000122711.8_2	SPINK4	Down
ENSG00000122884.12_2	P4HA1	UP
ENSG00000123091.4_2	RNF11	Down
ENSG00000123104.11_3	ITPR2	Down
ENSG00000123144.10_3	TRIR	Down
ENSG00000123146.19_3	ADGRE5	Down
ENSG00000123159.15_3	GIPC1	UP
ENSG00000123240.16_3	OPTN	UP
ENSG00000123560.13_3	PLP1	UP
ENSG00000123908.11_3	AGO2	Down
ENSG00000123933.16_3	MXD4	Down
ENSG00000123983.13_2	ACSL3	UP
ENSG00000124074.11_2	ENKD1	UP
ENSG00000124098.9_2	FAM210B	UP
ENSG00000124102.4_2	PI3	Down
ENSG00000124107.5_2	SLPI	UP
ENSG00000124151.18_3	NCOA3	Down
ENSG00000124171.8_2	PARD6B	UP
ENSG00000124357.12_2	NAGK	Down
ENSG00000124422.11_2	USP22	Down
ENSG00000124444.15_3	ZNF576	Down
ENSG00000124486.12_3	USP9X	UP
ENSG00000124571.17_3	XPO5	Down
ENSG00000124602.9_3	UNC5CL	Down
ENSG00000124659.6_2	TBCC	Down
ENSG00000124839.12_2	RAB17	UP
ENSG00000125148.6_2	MT2A	UP
ENSG00000125149.11_3	C16orf70	UP
ENSG00000125247.15_3	TMTC4	Down
ENSG00000125257.13_2	ABCC4	Down
ENSG00000125304.8_2	TM9SF2	Down
ENSG00000125352.5_2	RNF113A	Down
ENSG00000125454.11_3	SLC25A19	Down
ENSG00000125755.18_3	SYMPK	Down
ENSG00000125775.14_3	SDCBP2	UP
ENSG00000125834.12_2	STK35	UP
ENSG00000125844.15_4	RRBP1	Down
ENSG00000125845.6_3	BMP2	Down
ENSG00000125848.9_2	FLRT3	Down
ENSG00000125877.12_2	ITPA	Down
ENSG00000125901.5_2	MRPS26	Down
ENSG00000125954.12_3	CHURC1-FNTB	UP
ENSG00000126107.14_2	HECTD3	Down
ENSG00000126215.13_2	XRCC3	Down
ENSG00000126216.13_3	TUBGCP3	Down
ENSG00000126243.8_2	LRFN3	Down
ENSG00000126254.11_2	RBM42	Down
ENSG00000126522.16_3	ASL	Down
ENSG00000126746.17_3	ZNF384	Down
ENSG00000126790.11_3	L3HYPDH	UP
ENSG00000126883.16_2	NUP214	Down
ENSG00000127080.9_2	IPPK	UP
ENSG00000127084.17_2	FGD3	UP
ENSG00000127129.9_2	EDN2	UP
ENSG00000127152.17_2	BCL11B	Down
ENSG00000127328.21_3	RAB3IP	UP
ENSG00000127334.10_3	DYRK2	Down
ENSG00000127419.16_3	TMEM175	Down
ENSG00000127445.13_3	PIN1	Down
ENSG00000127603.24_4	MACF1	UP
ENSG00000127616.17_3	SMARCA4	Down
ENSG00000127824.13_3	TUBA4A	UP
ENSG00000127863.15_3	TNFRSF19	UP
ENSG00000127947.15_2	PTPN12	UP
ENSG00000127948.15_3	POR	Down
ENSG00000128228.4_2	SDF2L1	Down
ENSG00000128245.14_3	YWHAH	Down
ENSG00000128268.11_2	MGAT3	Down
ENSG00000128342.4_2	LIF	UP
ENSG00000128422.15_2	KRT17	UP
ENSG00000128463.12_3	EMC4	UP
ENSG00000128510.10_2	CPA4	UP
ENSG00000128513.14_2	POT1	UP
ENSG00000128563.13_3	PRKRIP1	Down
ENSG00000128567.16_2	PODXL	UP
ENSG00000128595.16_3	CALU	UP
ENSG00000128626.11_2	MRPS12	Down
ENSG00000129245.11_2	FXR2	Down
ENSG00000129315.10_2	CCNT1	Down
ENSG00000129353.14_3	SLC44A2	UP
ENSG00000129455.15_3	KLK8	UP
ENSG00000129472.13_2	RAB2B	UP
ENSG00000129521.13_3	EGLN3	UP
ENSG00000129538.13_2	RNASE1	UP
ENSG00000129657.14_3	SEC14L1	UP
ENSG00000129757.12_2	CDKN1C	UP
ENSG00000129911.8_2	KLF16	Down
ENSG00000130023.15_3	ERMARD	UP
ENSG00000130303.12_3	BST2	Down
ENSG00000130332.14_3	LSM7	Down
ENSG00000130489.14_3	SCO2	Down
ENSG00000130520.10_3	LSM4	Down
ENSG00000130640.13_3	TUBGCP2	Down
ENSG00000130726.11_2	TRIM28	Down
ENSG00000130768.14_3	SMPDL3B	UP
ENSG00000130779.19_3	CLIP1	UP
ENSG00000130803.14_2	ZNF317	Down
ENSG00000130818.11_3	ZNF426	UP
ENSG00000130940.14_2	CASZ1	UP
ENSG00000130956.13_2	HABP4	Down
ENSG00000130988.12_2	RGN	Down
ENSG00000131015.4_2	ULBP2	UP
ENSG00000131019.10_2	ULBP3	UP
ENSG00000131080.14_2	EDA2R	UP
ENSG00000131149.18_3	GSE1	Down
ENSG00000131171.12_3	SH3BGRL	UP
ENSG00000131381.12_3	RBSN	UP
ENSG00000131584.18_2	ACAP3	Down
ENSG00000131620.17_3	ANO1	UP
ENSG00000131711.14_2	MAP1B	UP
ENSG00000131724.10_3	IL13RA1	UP
ENSG00000131737.5_2	KRT34	UP
ENSG00000131791.7_2	PRKAB2	UP
ENSG00000131941.7_2	RHPN2	Down
ENSG00000131981.15_2	LGALS3	Down
ENSG00000132016.11_2	C19orf57	Down
ENSG00000132128.16_2	LRRC41	Down
ENSG00000132153.14_2	DHX30	Down
ENSG00000132274.15_3	TRIM22	UP
ENSG00000132334.16_3	PTPRE	UP
ENSG00000132361.16_3	CLUH	Down
ENSG00000132382.14_3	MYBBP1A	Down
ENSG00000132405.18_3	TBC1D14	Down
ENSG00000132424.14_2	PNISR	UP
ENSG00000132481.6_3	TRIM47	UP
ENSG00000132549.18_3	VPS13B	UP
ENSG00000132589.15_2	FLOT2	Down
ENSG00000132694.18_2	ARHGEF11	Down
ENSG00000132763.14_2	MMACHC	Down
ENSG00000132881.11_2	RSG1	Down
ENSG00000133030.20_3	MPRIP	UP
ENSG00000133135.13_4	RNF128	UP
ENSG00000133216.16_3	EPHB2	Down
ENSG00000133275.15_1	CSNK1G2	UP
ENSG00000133328.3_2	HRASLS2	UP
ENSG00000133639.4_3	BTG1	UP
ENSG00000133710.15_3	SPINK5	UP
ENSG00000133740.10_2	E2F5	Down
ENSG00000133816.13_3	MICAL2	Down
ENSG00000133818.13_3	RRAS2	UP
ENSG00000133935.6_3	ERG28	UP
ENSG00000133985.2_2	TTC9	UP
ENSG00000134058.11_3	CDK7	UP
ENSG00000134107.4_2	BHLHE40	UP
ENSG00000134109.10_2	EDEM1	UP
ENSG00000134193.14_2	REG4	Down
ENSG00000134202.10_2	GSTM3	Down
ENSG00000134243.11_3	SORT1	UP
ENSG00000134258.12	VTCN1	UP
ENSG00000134294.13_2	SLC38A2	UP
ENSG00000134317.17_2	GRHL1	UP
ENSG00000134321.11_2	RSAD2	UP
ENSG00000134323.11_2	MYCN	UP
ENSG00000134470.20_4	IL15RA	UP
ENSG00000134508.12_3	CABLES1	Down
ENSG00000134531.9_3	EMP1	UP
ENSG00000134575.9_2	ACP2	Down
ENSG00000134686.18_3	PHC2	Down
ENSG00000134716.9_2	CYP2J2	Down
ENSG00000134755.14_3	DSC2	UP
ENSG00000134758.13_3	RNF138	Down
ENSG00000134779.14_2	TPGS2	Down
ENSG00000134827.7_2	TCN1	UP
ENSG00000134900.11_2	TPP2	Down
ENSG00000134909.18_2	ARHGAP32	UP
ENSG00000134910.12_2	STT3A	Down
ENSG00000134954.14_2	ETS1	UP
ENSG00000134986.13_4	NREP	UP
ENSG00000134996.11_2	OSTF1	UP
ENSG00000135002.11_3	RFK	UP
ENSG00000135018.13_2	UBQLN1	Down
ENSG00000135045.6_2	C9orf40	Down
ENSG00000135046.13_3	ANXA1	UP
ENSG00000135048.13_4	TMEM2	UP
ENSG00000135049.15_3	AGTPBP1	UP
ENSG00000135269.17_2	TES	UP
ENSG00000135317.12_4	SNX14	Down
ENSG00000135338.13_2	LCA5	UP
ENSG00000135365.15_3	PHF21A	UP
ENSG00000135373.12_2	EHF	UP
ENSG00000135374.9_3	ELF5	UP
ENSG00000135378.3_2	PRRG4	UP
ENSG00000135424.15_3	ITGA7	UP
ENSG00000135480.15_3	KRT7	UP
ENSG00000135537.16_4	AFG1L	Down
ENSG00000135549.10	PKIB	UP
ENSG00000135587.8_3	SMPD2	Down
ENSG00000135723.13_3	FHOD1	Down
ENSG00000135736.5_2	CCDC102A	Down
ENSG00000135763.9_2	URB2	Down
ENSG00000135766.8_2	EGLN1	Down
ENSG00000135776.4_2	ABCB10	Down
ENSG00000135821.17_3	GLUL	Down
ENSG00000135924.15_2	DNAJB2	Down
ENSG00000135951.14_2	TSGA10	UP
ENSG00000135953.10_2	MFSD9	Down
ENSG00000135956.8_2	TMEM127	Down
ENSG00000135968.20_3	GCC2	UP
ENSG00000136003.15_2	ISCU	UP
ENSG00000136048.13_3	DRAM1	UP
ENSG00000136068.14_2	FLNB	UP
ENSG00000136108.14_4	CKAP2	Down
ENSG00000136111.12_3	TBC1D4	Down
ENSG00000136152.14_2	COG3	UP
ENSG00000136155.16_2	SCEL	UP
ENSG00000136158.11_3	SPRY2	UP
ENSG00000136159.3_2	NUDT15	UP
ENSG00000136231.13_2	IGF2BP3	UP
ENSG00000136237.18_3	RAPGEF5	Down
ENSG00000136261.14_2	BZW2	Down
ENSG00000136270.13_3	TBRG4	Down
ENSG00000136425.12_2	CIB2	UP
ENSG00000136451.8_3	VEZF1	UP
ENSG00000136504.11_3	KAT7	UP
ENSG00000136514.2_2	RTP4	UP
ENSG00000136542.8_2	GALNT5	UP
ENSG00000136574.17_2	GATA4	Down
ENSG00000136628.17_2	EPRS	UP
ENSG00000136636.12_3	KCTD3	UP
ENSG00000136689.18_2	IL1RN	UP
ENSG00000136718.9_3	IMP4	Down
ENSG00000136811.16_4	ODF2	Down
ENSG00000136826.14_3	KLF4	UP
ENSG00000136827.11_2	TOR1A	Down
ENSG00000136828.18_3	RALGPS1	UP
ENSG00000136856.17_3	SLC2A8	Down
ENSG00000136867.10_2	SLC31A2	UP
ENSG00000136869.13_2	TLR4	Down
ENSG00000136883.13_2	KIF12	Down
ENSG00000136986.9_2	DERL1	Down
ENSG00000137033.11_2	IL33	Down
ENSG00000137124.7_3	ALDH1B1	UP
ENSG00000137133.10_2	HINT2	UP
ENSG00000137135.17_2	ARHGEF39	Down
ENSG00000137166.14_2	FOXP4	Down
ENSG00000137177.19_3	KIF13A	Down
ENSG00000137203.10_2	TFAP2A	UP
ENSG00000137218.10_2	FRS3	UP
ENSG00000137266.14_2	SLC22A23	UP
ENSG00000137269.14_2	LRRC1	Down
ENSG00000137331.11_2	IER3	UP
ENSG00000137364.4_2	TPMT	Down
ENSG00000137393.9_2	RNF144B	UP
ENSG00000137460.8_2	FHDC1	Down
ENSG00000137491.14_4	SLCO2B1	Down
ENSG00000137563.11_2	GGH	UP
ENSG00000137601.16_3	NEK1	UP
ENSG00000137642.12_2	SORL1	Down
ENSG00000137648.17_3	TMPRSS4	UP
ENSG00000137699.16_1	TRIM29	UP
ENSG00000137713.15_2	PPP2R1B	Down
ENSG00000137747.15_3	TMPRSS13	UP
ENSG00000137767.13_4	SQOR	UP
ENSG00000137804.12_3	NUSAP1	Down
ENSG00000137819.13_3	PAQR5	UP
ENSG00000137834.14_3	SMAD6	Down
ENSG00000137845.14_3	ADAM10	UP
ENSG00000137936.16_3	BCAR3	UP
ENSG00000137942.16_2	FNBP1L	UP
ENSG00000137959.15_3	IFI44L	Down
ENSG00000137962.12_2	ARHGAP29	UP
ENSG00000137996.12_2	RTCA	UP
ENSG00000138030.12_3	KHK	Down
ENSG00000138050.14_2	THUMPD2	UP
ENSG00000138069.16_2	RAB1A	UP
ENSG00000138073.13_3	PREB	Down
ENSG00000138074.14_3	SLC5A6	Down
ENSG00000138081.20_3	FBXO11	UP
ENSG00000138101.18_3	DTNB	Down
ENSG00000138193.15_3	PLCE1	Down
ENSG00000138271.5_2	GPR87	UP
ENSG00000138316.10_2	ADAMTS14	UP
ENSG00000138434.16_2	SSFA2	UP
ENSG00000138449.10_3	SLC40A1	Down
ENSG00000138459.8_3	SLC35A5	Down
ENSG00000138468.15_3	SENP7	UP
ENSG00000138600.9_3	SPPL2A	Down
ENSG00000138639.17_2	ARHGAP24	UP
ENSG00000138669.9_2	PRKG2	UP
ENSG00000138670.17_3	RASGEF1B	Down
ENSG00000138688.15_3	KIAA1109	UP
ENSG00000138744.14_4	NAAA	Down
ENSG00000138759.18_3	FRAS1	Down
ENSG00000138764.14_3	CCNG2	Down
ENSG00000138771.14_3	SHROOM3	Down
ENSG00000138772.12_3	ANXA3	UP
ENSG00000138814.16_2	PPP3CA	UP
ENSG00000138867.16_3	GUCD1	Down
ENSG00000139133.6_2	ALG10	Down
ENSG00000139154.14_4	AEBP2	UP
ENSG00000139168.7_3	ZCRB1	UP
ENSG00000139211.6_2	AMIGO2	UP
ENSG00000139263.11_3	LRIG3	Down
ENSG00000139292.12_3	LGR5	Down
ENSG00000139318.7_2	DUSP6	UP
ENSG00000139350.11_3	NEDD1	UP
ENSG00000139515.5_2	PDX1	Down
ENSG00000139517.7_2	LNX2	Down
ENSG00000139629.15_2	GALNT6	Down
ENSG00000139637.13_3	C12orf10	UP
ENSG00000139644.12_4	TMBIM6	Down
ENSG00000139645.9_2	ANKRD52	Down
ENSG00000139719.9_3	VPS33A	Down
ENSG00000139793.18_3	MBNL2	UP
ENSG00000139874.5_3	SSTR1	Down
ENSG00000139899.10_2	CBLN3	UP
ENSG00000139946.9_2	PELI2	Down
ENSG00000140320.11_3	BAHD1	Down
ENSG00000140326.12_3	CDAN1	Down
ENSG00000140332.15_2	TLE3	Down
ENSG00000140365.15_3	COMMD4	Down
ENSG00000140396.12_4	NCOA2	UP
ENSG00000140443.13_3	IGF1R	UP
ENSG00000140451.12_2	PIF1	Down
ENSG00000140465.13_2	CYP1A1	Down
ENSG00000140479.16_3	PCSK6	UP
ENSG00000140511.11_2	HAPLN3	UP
ENSG00000140526.17_3	ABHD2	UP
ENSG00000140545.14_3	MFGE8	UP
ENSG00000140548.9_3	ZNF710	Down
ENSG00000140564.11_3	FURIN	UP
ENSG00000140598.13_3	EFL1	UP
ENSG00000140650.11_3	PMM2	Down
ENSG00000140743.7_3	CDR2	Down
ENSG00000140853.15_3	NLRC5	UP
ENSG00000140859.15_3	KIFC3	UP
ENSG00000140937.13_3	CDH11	UP
ENSG00000140939.14_2	NOL3	Down
ENSG00000140968.10_3	IRF8	Down
ENSG00000141198.15_4	TOM1L1	UP
ENSG00000141232.4_3	TOB1	UP
ENSG00000141279.15_4	NPEPPS	UP
ENSG00000141298.17_3	SSH2	UP
ENSG00000141385.9_3	AFG3L2	Down
ENSG00000141425.17_3	RPRD1A	UP
ENSG00000141441.15_3	GAREM1	UP
ENSG00000141448.8_2	GATA6	Down
ENSG00000141480.17_2	ARRB2	Down
ENSG00000141522.11_2	ARHGDIA	Down
ENSG00000141526.16_3	SLC16A3	UP
ENSG00000141556.20_3	TBCD	Down
ENSG00000141568.20_4	FOXK2	Down
ENSG00000141577.13_3	CEP131	Down
ENSG00000141655.16_2	TNFRSF11A	Down
ENSG00000141756.18_4	FKBP10	UP
ENSG00000141933.9_2	TPGS1	Down
ENSG00000141934.9_3	PLPP2	Down
ENSG00000141956.13_3	PRDM15	Down
ENSG00000142002.16_2	DPP9	Down
ENSG00000142207.6_2	URB1	Down
ENSG00000142227.10_3	EMP3	UP
ENSG00000142484.6_2	TM4SF5	Down
ENSG00000142623.9_2	PADI1	UP
ENSG00000142634.12_2	EFHD2	Down
ENSG00000142871.16_3	CYR61	UP
ENSG00000142910.15_2	TINAGL1	UP
ENSG00000142961.14_3	MOB3C	UP
ENSG00000143036.16_2	SLC44A3	Down
ENSG00000143061.17_3	IGSF3	UP
ENSG00000143067.4_2	ZNF697	UP
ENSG00000143079.14_2	CTTNBP2NL	UP
ENSG00000143149.12_2	ALDH9A1	UP
ENSG00000143153.12_2	ATP1B1	Down
ENSG00000143155.12_2	TIPRL	UP
ENSG00000143156.13_3	NME7	UP
ENSG00000143183.16_2	TMCO1	Down
ENSG00000143198.12_2	MGST3	Down
ENSG00000143217.8_3	NECTIN4	UP
ENSG00000143248.12_3	RGS5	Down
ENSG00000143314.12_3	MRPL24	Down
ENSG00000143319.16_2	ISG20L2	Down
ENSG00000143320.8_2	CRABP2	UP
ENSG00000143321.18_2	HDGF	Down
ENSG00000143322.19_2	ABL2	UP
ENSG00000143324.13_3	XPR1	UP
ENSG00000143369.14_3	ECM1	UP
ENSG00000143387.12_2	CTSK	UP
ENSG00000143412.9_2	ANXA9	UP
ENSG00000143443.9_2	C1orf56	Down
ENSG00000143457.10_2	GOLPH3L	UP
ENSG00000143507.17_2	DUSP10	UP
ENSG00000143633.12_3	C1orf131	Down
ENSG00000143641.9_2	GALNT2	UP
ENSG00000143643.12_3	TTC13	Down
ENSG00000143669.13_3	LYST	UP
ENSG00000143702.15_3	CEP170	Down
ENSG00000143756.11_2	FBXO28	Down
ENSG00000143776.18_3	CDC42BPA	UP
ENSG00000143801.16_3	PSEN2	Down
ENSG00000143891.16_3	GALM	Down
ENSG00000143971.7_2	ETAA1	UP
ENSG00000144021.2_2	CIAO1	UP
ENSG00000144036.15_2	EXOC6B	UP
ENSG00000144040.12_3	SFXN5	Down
ENSG00000144048.10_2	DUSP11	UP
ENSG00000144063.3_2	MALL	UP
ENSG00000144224.16_2	UBXN4	UP
ENSG00000144426.18_3	NBEAL1	UP
ENSG00000144452.14_3	ABCA12	UP
ENSG00000144597.13_2	EAF1	Down
ENSG00000144648.15_3	ACKR2	UP
ENSG00000144659.10_2	SLC25A38	Down
ENSG00000144730.17_2	IL17RD	UP
ENSG00000144749.13_2	LRIG1	Down
ENSG00000144815.15_3	NXPE3	UP
ENSG00000144840.8_2	RABL3	Down
ENSG00000144893.12_3	MED12L	UP
ENSG00000144959.9_3	NCEH1	UP
ENSG00000145012.13_3	LPP	UP
ENSG00000145041.15_3	DCAF1	Down
ENSG00000145088.8_2	EAF2	Down
ENSG00000145194.17_2	ECE2	Down
ENSG00000145246.13_3	ATP10D	UP
ENSG00000145247.11_3	OCIAD2	UP
ENSG00000145293.15_3	ENOPH1	Down
ENSG00000145375.7_3	SPATA5	UP
ENSG00000145390.11_2	USP53	UP
ENSG00000145439.11_2	CBR4	UP
ENSG00000145569.5_2	FAM105A	Down
ENSG00000145604.15_2	SKP2	Down
ENSG00000145623.12_3	OSMR	UP
ENSG00000145632.14_2	PLK2	UP
ENSG00000145685.13_3	LHFPL2	UP
ENSG00000145703.15_3	IQGAP2	UP
ENSG00000145715.14_2	RASA1	UP
ENSG00000145730.20_3	PAM	UP
ENSG00000145817.16_2	YIPF5	UP
ENSG00000145901.14_4	TNIP1	UP
ENSG00000145907.14_2	G3BP1	Down
ENSG00000145990.10_2	GFOD1	UP
ENSG00000146007.10_3	ZMAT2	Down
ENSG00000146250.6_2	PRSS35	Down
ENSG00000146350.13_3	TBC1D32	UP
ENSG00000146376.10_2	ARHGAP18	Down
ENSG00000146425.10_2	DYNLT1	UP
ENSG00000146535.13_2	GNA12	Down
ENSG00000146574.15_3	CCZ1B	UP
ENSG00000146802.12_2	TMEM168	Down
ENSG00000146830.9_2	GIGYF1	Down
ENSG00000146834.13_2	MEPCE	Down
ENSG00000146842.16_2	TMEM209	Down
ENSG00000147041.11_3	SYTL5	UP
ENSG00000147050.14_3	KDM6A	UP
ENSG00000147065.16_3	MSN	Down
ENSG00000147400.8_2	CETN2	UP
ENSG00000147421.17_3	HMBOX1	UP
ENSG00000147459.17_2	DOCK5	UP
ENSG00000147601.13_2	TERF1	Down
ENSG00000147642.16_4	SYBU	Down
ENSG00000147676.13_2	MAL2	UP
ENSG00000147684.7_2	NDUFB9	Down
ENSG00000147883.10_2	CDKN2B	UP
ENSG00000148143.12_4	ZNF462	UP
ENSG00000148175.12_2	STOM	Down
ENSG00000148218.15_3	ALAD	UP
ENSG00000148229.12_2	POLE3	Down
ENSG00000148248.13_2	SURF4	UP
ENSG00000148296.6_2	SURF6	Down
ENSG00000148300.11_2	REXO4	Down
ENSG00000148334.14_3	PTGES2	Down
ENSG00000148339.12_4	SLC25A25	UP
ENSG00000148341.17_2	SH3GLB2	UP
ENSG00000148396.18_3	SEC16A	Down
ENSG00000148429.14_2	USP6NL	UP
ENSG00000148450.12_3	MSRB2	Down
ENSG00000148468.16_2	FAM171A1	Down
ENSG00000148498.15_4	PARD3	Down
ENSG00000148677.6_2	ANKRD1	UP
ENSG00000148690.11_2	FRA10AC1	UP
ENSG00000148730.6_2	EIF4EBP2	Down
ENSG00000148908.14_2	RGS10	UP
ENSG00000148943.11_2	LIN7C	UP
ENSG00000149089.12_2	APIP	UP
ENSG00000149177.12_2	PTPRJ	UP
ENSG00000149218.4_2	ENDOD1	UP
ENSG00000149260.15_3	CAPN5	UP
ENSG00000149269.9_3	PAK1	Down
ENSG00000149483.11_2	TMEM138	Down
ENSG00000149503.12_2	INCENP	Down
ENSG00000149541.9_2	B3GAT3	Down
ENSG00000149564.11_2	ESAM	Down
ENSG00000149600.11_2	COMMD7	Down
ENSG00000149657.19_3	LSM14B	Down
ENSG00000149658.17_2	YTHDF1	Down
ENSG00000149679.11_4	CABLES2	Down
ENSG00000150093.18_3	ITGB1	UP
ENSG00000150456.10_3	EEF1AKMT1	Down
ENSG00000150556.16_3	LYPD6B	UP
ENSG00000150712.10_2	MTMR12	Down
ENSG00000150782.11_2	IL18	UP
ENSG00000150907.7_3	FOXO1	UP
ENSG00000150938.9_2	CRIM1	UP
ENSG00000150990.7_2	DHX37	Down
ENSG00000151012.13_2	SLC7A11	UP
ENSG00000151014.5_2	NOCT	UP
ENSG00000151150.21_3	ANK3	Down
ENSG00000151276.23_3	MAGI1	UP
ENSG00000151332.18_2	MBIP	Down
ENSG00000151376.16_4	ME3	UP
ENSG00000151414.14_2	NEK7	UP
ENSG00000151502.10_2	VPS26B	Down
ENSG00000151503.12_3	NCAPD3	Down
ENSG00000151693.10_3	ASAP2	UP
ENSG00000151694.12_2	ADAM17	UP
ENSG00000151715.7_2	TMEM45B	Down
ENSG00000151726.13_3	ACSL1	UP
ENSG00000151876.12_2	FBXO4	UP
ENSG00000151893.14_3	CACUL1	Down
ENSG00000151929.9_2	BAG3	Down
ENSG00000152061.23_3	RABGAP1L	UP
ENSG00000152127.8_2	MGAT5	UP
ENSG00000152137.6_3	HSPB8	UP
ENSG00000152229.18_2	PSTPIP2	UP
ENSG00000152242.10_3	C18orf25	UP
ENSG00000152484.13_2	USP12	Down
ENSG00000152492.13_3	CCDC50	UP
ENSG00000152558.14_4	TMEM123	UP
ENSG00000152683.14_3	SLC30A6	UP
ENSG00000152684.10_3	PELO	UP
ENSG00000152689.17_2	RASGRP3	UP
ENSG00000152749.7_2	GPR180	UP
ENSG00000152894.14_4	PTPRK	UP
ENSG00000152904.11_3	GGPS1	UP
ENSG00000153006.15_3	SREK1IP1	UP
ENSG00000153046.17_2	CDYL	Down
ENSG00000153071.14_3	DAB2	Down
ENSG00000153107.11_2	ANAPC1	Down
ENSG00000153208.16_2	MERTK	UP
ENSG00000153292.15_3	ADGRF1	UP
ENSG00000153294.11_3	ADGRF4	UP
ENSG00000153317.14_2	ASAP1	UP
ENSG00000153443.12_2	UBALD1	Down
ENSG00000153574.8_2	RPIA	UP
ENSG00000153814.11_2	JAZF1	UP
ENSG00000153885.14_2	KCTD15	Down
ENSG00000153898.12_2	MCOLN2	Down
ENSG00000153904.18_3	DDAH1	UP
ENSG00000153930.11_3	ANKFN1	UP
ENSG00000153982.10_3	GDPD1	Down
ENSG00000153989.7_2	NUS1	UP
ENSG00000154124.4_2	OTULIN	Down
ENSG00000154127.9_2	UBASH3B	UP
ENSG00000154310.16_3	TNIK	Down
ENSG00000154743.17_2	TSEN2	Down
ENSG00000154889.16_3	MPPE1	Down
ENSG00000155066.15_2	PROM2	UP
ENSG00000155090.14_2	KLF10	UP
ENSG00000155254.12_2	MARVELD1	Down
ENSG00000155313.15_2	USP25	UP
ENSG00000155324.9_4	GRAMD2B	UP
ENSG00000155363.18_2	MOV10	UP
ENSG00000155380.11_3	SLC16A1	Down
ENSG00000155629.14_3	PIK3AP1	Down
ENSG00000155858.5_2	LSM11	Down
ENSG00000155906.16_3	RMND1	UP
ENSG00000155918.7_2	RAET1L	UP
ENSG00000155970.11_2	MICU3	UP
ENSG00000156011.16_3	PSD3	Down
ENSG00000156304.14_3	SCAF4	Down
ENSG00000156463.17_3	SH3RF2	UP
ENSG00000156502.13_3	SUPV3L1	Down
ENSG00000156515.21_3	HK1	UP
ENSG00000156587.15_3	UBE2L6	UP
ENSG00000156787.16_3	TBC1D31	Down
ENSG00000156802.12_3	ATAD2	Down
ENSG00000156804.7_2	FBXO32	UP
ENSG00000156831.7_4	NSMCE2	Down
ENSG00000156928.4_2	MALSU1	UP
ENSG00000156931.15_3	VPS8	UP
ENSG00000156983.15_3	BRPF1	Down
ENSG00000157045.8_2	NTAN1	UP
ENSG00000157168.18_1	NRG1	UP
ENSG00000157326.18_2	DHRS4	Down
ENSG00000157350.12_2	ST3GAL2	Down
ENSG00000157399.14_2	ARSE	Down
ENSG00000157557.11_3	ETS2	Down
ENSG00000157613.10_3	CREB3L1	Down
ENSG00000157657.14_3	ZNF618	Down
ENSG00000157796.17_3	WDR19	UP
ENSG00000157827.19_3	FMNL2	UP
ENSG00000157933.9_2	SKI	Down
ENSG00000157954.14_2	WIPI2	Down
ENSG00000158019.20_4	BABAM2	Down
ENSG00000158050.4_2	DUSP2	Down
ENSG00000158055.15_2	GRHL3	UP
ENSG00000158109.14_2	TPRG1L	Down
ENSG00000158169.12_3	FANCC	Down
ENSG00000158246.7_2	FAM46B	UP
ENSG00000158435.7_2	CNOT11	Down
ENSG00000158470.5_2	B4GALT5	UP
ENSG00000158516.11_2	CPA2	Down
ENSG00000158545.15_4	ZC3H18	Down
ENSG00000158786.4_2	PLA2G2F	UP
ENSG00000158792.15_2	SPATA2L	Down
ENSG00000158796.16_2	DEDD	UP
ENSG00000158825.5_2	CDA	UP
ENSG00000159069.13_3	FBXW5	Down
ENSG00000159228.12_2	CBR1	Down
ENSG00000159399.9_3	HK2	UP
ENSG00000159423.16_3	ALDH4A1	UP
ENSG00000159658.10_2	EFCAB14	Down
ENSG00000159685.10_4	CHCHD6	UP
ENSG00000159692.15_2	CTBP1	Down
ENSG00000159842.14_3	ABR	Down
ENSG00000159921.14_2	GNE	UP
ENSG00000160050.14_2	CCDC28B	UP
ENSG00000160094.14_3	ZNF362	Down
ENSG00000160145.15_3	KALRN	Down
ENSG00000160183.13_2	TMPRSS3	UP
ENSG00000160193.11_2	WDR4	Down
ENSG00000160208.12_2	RRP1B	Down
ENSG00000160221.16_3	C21orf33	Down
ENSG00000160226.15_3	C21orf2	Down
ENSG00000160310.17_2	PRMT2	UP
ENSG00000160570.13_2	DEDD2	UP
ENSG00000160584.15_3	SIK3	Down
ENSG00000160710.15_3	ADAR	Down
ENSG00000160741.16_2	CRTC2	Down
ENSG00000160867.14_3	FGFR4	Down
ENSG00000160957.12_3	RECQL4	Down
ENSG00000160959.7_3	LRRC14	Down
ENSG00000161011.19_3	SQSTM1	Down
ENSG00000161021.12_4	MAML1	Down
ENSG00000161133.16_2	USP41	Down
ENSG00000161249.20_4	DMKN	UP
ENSG00000161533.11_3	ACOX1	UP
ENSG00000161583.12	TBC1D3G	UP
ENSG00000161642.17_2	ZNF385A	UP
ENSG00000161960.14_3	EIF4A1	Down
ENSG00000162062.14_3	C16orf59	Down
ENSG00000162063.12_3	CCNF	Down
ENSG00000162066.14_3	AMDHD2	Down
ENSG00000162144.9_3	CYB561A3	Down
ENSG00000162174.12_3	ASRGL1	Down
ENSG00000162194.12_3	LBHD1	Down
ENSG00000162231.13_3	NXF1	Down
ENSG00000162302.12_3	RPS6KA4	Down
ENSG00000162366.7_2	PDZK1IP1	UP
ENSG00000162390.17_2	ACOT11	Down
ENSG00000162391.11_3	FAM151A	Down
ENSG00000162407.8_3	PLPP3	Down
ENSG00000162415.6_3	ZSWIM5	Down
ENSG00000162437.14_2	RAVER2	Down
ENSG00000162517.12_2	PEF1	Down
ENSG00000162599.15_3	NFIA	Down
ENSG00000162613.16_2	FUBP1	Down
ENSG00000162616.8_3	DNAJB4	UP
ENSG00000162695.11_3	SLC30A7	UP
ENSG00000162723.9_2	SLAMF9	UP
ENSG00000162738.5_2	VANGL2	UP
ENSG00000162757.4_2	C1orf74	UP
ENSG00000162783.10_2	IER5	UP
ENSG00000162814.10_2	SPATA17	Down
ENSG00000162825.12	NBPF8	UP
ENSG00000162892.15_3	IL24	UP
ENSG00000162894.11_3	FCMR	Down
ENSG00000162928.8_2	PEX13	UP
ENSG00000162994.15_3	CLHC1	UP
ENSG00000163041.9_2	H3F3A	Down
ENSG00000163131.10_3	CTSS	UP
ENSG00000163209.14_2	SPRR3	UP
ENSG00000163216.6_2	SPRR2D	UP
ENSG00000163235.15_3	TGFA	UP
ENSG00000163257.10_2	DCAF16	Down
ENSG00000163283.6_2	ALPP	UP
ENSG00000163286.8_3	ALPPL2	UP
ENSG00000163295.4_2	ALPI	Down
ENSG00000163322.13_3	ABRAXAS1	UP
ENSG00000163328.13_2	GPR155	UP
ENSG00000163347.5_2	CLDN1	UP
ENSG00000163348.3_3	PYGO2	Down
ENSG00000163349.21_3	HIPK1	UP
ENSG00000163486.8	SRGAP2	UP
ENSG00000163501.6_2	IHH	Down
ENSG00000163513.17_2	TGFBR2	UP
ENSG00000163528.12_3	CHCHD4	Down
ENSG00000163624.5_2	CDS1	UP
ENSG00000163659.12_3	TIPARP	UP
ENSG00000163660.11_2	CCNL1	UP
ENSG00000163754.17_2	GYG1	Down
ENSG00000163812.13_3	ZDHHC3	Down
ENSG00000163814.7_3	CDCP1	UP
ENSG00000163877.10_2	SNIP1	Down
ENSG00000163902.11_3	RPN1	Down
ENSG00000163935.13_3	SFMBT1	Down
ENSG00000163960.11_2	UBXN7	UP
ENSG00000164010.13_4	ERMAP	Down
ENSG00000164023.14_3	SGMS2	UP
ENSG00000164066.12_2	INTU	UP
ENSG00000164099.3_2	PRSS12	Down
ENSG00000164120.13_2	HPGD	UP
ENSG00000164124.10_3	TMEM144	Down
ENSG00000164136.16_2	IL15	UP
ENSG00000164169.12_2	PRMT9	UP
ENSG00000164181.13_3	ELOVL7	Down
ENSG00000164307.12_3	ERAP1	UP
ENSG00000164308.16_3	ERAP2	UP
ENSG00000164332.7_2	UBLCP1	UP
ENSG00000164403.14_3	SHROOM1	Down
ENSG00000164465.18_2	DCBLD1	UP
ENSG00000164574.15_3	GALNT10	UP
ENSG00000164597.13_3	COG5	UP
ENSG00000164611.12_2	PTTG1	Down
ENSG00000164647.8_2	STEAP1	UP
ENSG00000164796.17_3	CSMD3	UP
ENSG00000164828.17_4	SUN1	UP
ENSG00000164920.9_3	OSR2	Down
ENSG00000164938.13_2	TP53INP1	UP
ENSG00000164951.15_3	PDP1	UP
ENSG00000165029.15_2	ABCA1	Down
ENSG00000165097.13_2	KDM1B	Down
ENSG00000165102.14_3	HGSNAT	Down
ENSG00000165152.8_3	TMEM246	Down
ENSG00000165169.10_2	DYNLT3	UP
ENSG00000165240.18_3	ATP7A	UP
ENSG00000165272.14_2	AQP3	UP
ENSG00000165280.15_2	VCP	Down
ENSG00000165282.13_3	PIGO	Down
ENSG00000165322.17_2	ARHGAP12	UP
ENSG00000165376.10_3	CLDN2	Down
ENSG00000165406.15_2	2020-03-08	Down
ENSG00000165424.6_2	ZCCHC24	Down
ENSG00000165474.5_2	GJB2	Down
ENSG00000165512.4_2	ZNF22	UP
ENSG00000165527.6_3	ARF6	UP
ENSG00000165556.9_2	CDX2	Down
ENSG00000165572.7_2	KBTBD6	Down
ENSG00000165626.16_2	BEND7	Down
ENSG00000165650.11_2	PDZD8	Down
ENSG00000165704.14_2	HPRT1	UP
ENSG00000165757.8_3	JCAD	UP
ENSG00000165775.17_2	FUNDC2	UP
ENSG00000165795.23_3	NDRG2	Down
ENSG00000165807.7_3	PPP1R36	Down
ENSG00000165832.5_2	TRUB1	UP
ENSG00000165886.4_2	UBTD1	Down
ENSG00000165891.15_3	E2F7	UP
ENSG00000165949.12_3	IFI27	Down
ENSG00000166002.2	SMCO4	UP
ENSG00000166012.16_3	TAF1D	UP
ENSG00000166128.12_2	RAB8B	UP
ENSG00000166140.17_2	ZFYVE19	UP
ENSG00000166170.9_2	BAG5	Down
ENSG00000166206.14_3	GABRB3	Down
ENSG00000166224.16_3	SGPL1	UP
ENSG00000166272.16_2	WBP1L	Down
ENSG00000166348.18_3	USP54	UP
ENSG00000166387.11_4	PPFIBP2	Down
ENSG00000166439.5_3	RNF169	UP
ENSG00000166582.9_2	CENPV	Down
ENSG00000166669.13_3	ATF7IP2	Down
ENSG00000166689.15_4	PLEKHA7	UP
ENSG00000166741.7_3	NNMT	UP
ENSG00000166747.12_3	AP1G1	Down
ENSG00000166797.10_2	FAM96A	Down
ENSG00000166822.12_4	TMEM170A	UP
ENSG00000166866.12_3	MYO1A	UP
ENSG00000166946.13_3	CCNDBP1	Down
ENSG00000166949.15_3	SMAD3	UP
ENSG00000166960.16_4	CCDC178	UP
ENSG00000166965.12_3	RCCD1	Down
ENSG00000166971.16_3	AKTIP	UP
ENSG00000167107.12_2	ACSF2	UP
ENSG00000167114.12_3	SLC27A4	Down
ENSG00000167130.17_3	DOLPP1	Down
ENSG00000167191.11_3	GPRC5B	Down
ENSG00000167272.10_2	POP5	Down
ENSG00000167302.10_4	TEPSIN	Down
ENSG00000167306.19_3	MYO5B	UP
ENSG00000167552.13_2	TUBA1A	Down
ENSG00000167617.2_2	CDC42EP5	Down
ENSG00000167653.4_3	PSCA	UP
ENSG00000167656.4_2	LY6D	UP
ENSG00000167716.18_3	WDR81	Down
ENSG00000167740.9_3	CYB5D2	UP
ENSG00000167754.12_2	KLK5	UP
ENSG00000167755.14_3	KLK6	UP
ENSG00000167767.13_2	KRT80	UP
ENSG00000167779.7_2	IGFBP6	UP
ENSG00000167895.14_4	TMC8	UP
ENSG00000167914.11_3	GSDMA	UP
ENSG00000167977.8_3	KCTD5	UP
ENSG00000167986.13_3	DDB1	Down
ENSG00000168005.8_2	C11orf84	Down
ENSG00000168016.13_3	TRANK1	UP
ENSG00000168056.15_3	LTBP3	UP
ENSG00000168061.14_3	SAC3D1	Down
ENSG00000168066.20_3	SF1	Down
ENSG00000168092.13_2	PAFAH1B2	Down
ENSG00000168172.8_3	HOOK3	UP
ENSG00000168234.12_3	TTC39C	Down
ENSG00000168255.19_1	POLR2J3	UP
ENSG00000168282.5_2	MGAT2	Down
ENSG00000168300.13_3	PCMTD1	UP
ENSG00000168310.10_3	IRF2	UP
ENSG00000168397.16_3	ATG4B	Down
ENSG00000168427.8_2	KLHL30	UP
ENSG00000168438.14_2	CDC40	UP
ENSG00000168487.17_3	BMP1	UP
ENSG00000168497.4_3	CAVIN2	UP
ENSG00000168569.7_3	TMEM223	Down
ENSG00000168610.14_3	STAT3	Down
ENSG00000168758.10_3	SEMA4C	Down
ENSG00000168778.11_2	TCTN2	UP
ENSG00000168807.16_3	SNTB2	UP
ENSG00000168884.14_3	TNIP2	Down
ENSG00000168952.15_2	STXBP6	UP
ENSG00000169021.5_2	UQCRFS1	Down
ENSG00000169032.9_2	MAP2K1	UP
ENSG00000169035.11_2	KLK7	UP
ENSG00000169067.3_3	ACTBL2	UP
ENSG00000169084.13_3	DHRSX	Down
ENSG00000169087.10_2	HSPBAP1	Down
ENSG00000169220.17_2	RGS14	Down
ENSG00000169258.6_2	GPRIN1	Down
ENSG00000169372.12_3	CRADD	UP
ENSG00000169379.15_2	ARL13B	UP
ENSG00000169429.10_2	CXCL8	UP
ENSG00000169432.14_3	SCN9A	UP
ENSG00000169469.8_2	SPRR1B	UP
ENSG00000169474.4_2	SPRR1A	UP
ENSG00000169509.5_2	CRCT1	UP
ENSG00000169583.12_2	CLIC3	UP
ENSG00000169621.9_4	APLF	Down
ENSG00000169635.9_2	HIC2	Down
ENSG00000169696.15_3	ASPSCR1	Down
ENSG00000169826.7_2	CSGALNACT2	UP
ENSG00000169857.7_3	AVEN	Down
ENSG00000169895.5_2	SYAP1	Down
ENSG00000169925.16_4	BRD3	Down
ENSG00000169926.10_3	KLF13	Down
ENSG00000169951.9_3	ZNF764	Down
ENSG00000169991.10_3	IFFO2	UP
ENSG00000170004.16_3	CHD3	Down
ENSG00000170037.13_3	CNTROB	Down
ENSG00000170085.17_3	SIMC1	Down
ENSG00000170088.13_2	TMEM192	Down
ENSG00000170122.5_2	FOXD4	Down
ENSG00000170145.4_2	SIK2	Down
ENSG00000170271.10_4	FAXDC2	UP
ENSG00000170293.8_3	CMTM8	Down
ENSG00000170367.4_2	CST5	UP
ENSG00000170369.3_2	CST2	UP
ENSG00000170373.8_2	CST1	UP
ENSG00000170439.6_2	METTL7B	Down
ENSG00000170442.11_3	KRT86	UP
ENSG00000170448.11_2	NFXL1	UP
ENSG00000170456.15_3	DENND5B	Down
ENSG00000170465.9_2	KRT6C	UP
ENSG00000170469.10_4	SPATA24	UP
ENSG00000170485.16_3	NPAS2	Down
ENSG00000170522.9_2	ELOVL6	UP
ENSG00000170525.19_4	PFKFB3	Down
ENSG00000170584.10_2	NUDCD2	UP
ENSG00000170608.2_3	FOXA3	Down
ENSG00000170689.9_3	HOXB9	UP
ENSG00000170832.12_3	USP32	UP
ENSG00000170871.11_2	KIAA0232	UP
ENSG00000170876.7_3	TMEM43	UP
ENSG00000170921.15_3	TANC2	UP
ENSG00000170949.17_3	ZNF160	UP
ENSG00000171051.8_3	FPR1	UP
ENSG00000171124.12_3	FUT3	UP
ENSG00000171135.13_3	JAGN1	Down
ENSG00000171174.13_1	RBKS	Down
ENSG00000171307.18_2	ZDHHC16	Down
ENSG00000171401.14_3	KRT13	UP
ENSG00000171431.3_2	KRT20	Down
ENSG00000171443.6_2	ZNF524	Down
ENSG00000171564.11_2	FGB	Down
ENSG00000171570.10_3	RAB4B-EGLN2	Down
ENSG00000171603.16_2	CLSTN1	UP
ENSG00000171606.17_2	ZNF274	UP
ENSG00000171612.6_3	SLC25A33	Down
ENSG00000171621.13_2	SPSB1	UP
ENSG00000171700.13_2	RGS19	Down
ENSG00000171747.8_2	LGALS4	Down
ENSG00000171766.15_3	GATM	Down
ENSG00000171824.13_2	EXOSC10	Down
ENSG00000171855.6_2	IFNB1	UP
ENSG00000171914.16_3	TLN2	Down
ENSG00000171992.12_2	SYNPO	Down
ENSG00000172058.15_3	SERF1A	UP
ENSG00000172086.7_2	KRCC1	Down
ENSG00000172183.14_2	ISG20	UP
ENSG00000172296.12_3	SPTLC3	UP
ENSG00000172366.19_3	MCRIP2	Down
ENSG00000172469.15_3	MANEA	Down
ENSG00000172478.17_4	C2orf54	UP
ENSG00000172534.13_2	HCFC1	Down
ENSG00000172575.11_2	RASGRP1	UP
ENSG00000172613.7_3	RAD9A	Down
ENSG00000172738.11_2	TMEM217	UP
ENSG00000172819.16_3	RARG	UP
ENSG00000172869.14_2	DMXL1	UP
ENSG00000172878.13_2	METAP1D	Down
ENSG00000172939.8_2	OXSR1	UP
ENSG00000173041.11_2	ZNF680	UP
ENSG00000173065.13_3	FAM222B	Down
ENSG00000173083.14_2	HPSE	Down
ENSG00000173156.6_2	RHOD	UP
ENSG00000173193.13_3	PARP14	UP
ENSG00000173210.19_2	ABLIM3	UP
ENSG00000173221.13_2	GLRX	UP
ENSG00000173230.15_4	GOLGB1	UP
ENSG00000173267.13_2	SNCG	UP
ENSG00000173275.12_2	ZNF449	UP
ENSG00000173276.13_2	ZBTB21	UP
ENSG00000173409.13_3	ARV1	UP
ENSG00000173517.10_3	PEAK1	Down
ENSG00000173540.12_3	GMPPB	Down
ENSG00000173559.12_2	NABP1	UP
ENSG00000173599.13_2	PC	UP
ENSG00000173638.18_4	SLC19A1	Down
ENSG00000173653.7_3	RCE1	Down
ENSG00000173681.16_4	BCLAF3	UP
ENSG00000173702.7_4	MUC13	Down
ENSG00000173706.12_2	HEG1	UP
ENSG00000173905.8_2	GOLIM4	Down
ENSG00000173950.15_3	XXYLT1	Down
ENSG00000174007.7_2	CEP19	Down
ENSG00000174109.4_3	C16orf91	Down
ENSG00000174132.8_2	FAM174A	UP
ENSG00000174136.11_2	RGMB	Down
ENSG00000174165.7_2	ZDHHC24	Down
ENSG00000174238.14_3	PITPNA	Down
ENSG00000174292.12_3	TNK1	Down
ENSG00000174437.16_2	ATP2A2	Down
ENSG00000174469.19_3	CNTNAP2	Down
ENSG00000174547.13_4	MRPL11	Down
ENSG00000174564.12_3	IL20RB	UP
ENSG00000174607.10_3	UGT8	Down
ENSG00000174640.12_2	SLCO2A1	UP
ENSG00000174684.6_2	B4GAT1	UP
ENSG00000174749.5_3	C4orf32	UP
ENSG00000174915.11_2	PTDSS2	Down
ENSG00000175130.6_2	MARCKSL1	UP
ENSG00000175216.14_3	CKAP5	Down
ENSG00000175220.11_3	ARHGAP1	Down
ENSG00000175265.17_3	GOLGA8A	UP
ENSG00000175274.18_4	TP53I11	Down
ENSG00000175294.5_2	CATSPER1	UP
ENSG00000175315.2_2	CST6	UP
ENSG00000175467.14_2	SART1	Down
ENSG00000175505.10_3	CLCF1	UP
ENSG00000175538.10_3	KCNE3	Down
ENSG00000175550.7_2	DRAP1	UP
ENSG00000175592.8_3	FOSL1	Down
ENSG00000175600.15_3	SUGCT	UP
ENSG00000175643.8_2	RMI2	Down
ENSG00000175756.13_2	AURKAIP1	Down
ENSG00000175793.11_3	SFN	UP
ENSG00000175866.15_3	BAIAP2	UP
ENSG00000175906.4_2	ARL4D	UP
ENSG00000176022.4_3	B3GALT6	Down
ENSG00000176105.13_3	YES1	UP
ENSG00000176108.9_3	CHMP6	Down
ENSG00000176153.11_2	GPX2	Down
ENSG00000176390.11_3	CRLF3	UP
ENSG00000176393.10_3	RNPEP	Down
ENSG00000176454.13_3	LPCAT4	UP
ENSG00000176463.13_2	SLCO3A1	UP
ENSG00000176473.13_3	WDR25	UP
ENSG00000176485.11_3	PLA2G16	Down
ENSG00000176658.16_3	MYO1D	Down
ENSG00000176834.13_3	VSIG10	Down
ENSG00000176842.14_3	IRX5	Down
ENSG00000176890.15_2	TYMS	Down
ENSG00000176894.9_3	PXMP2	Down
ENSG00000176903.4_2	PNMA1	Down
ENSG00000176915.14_2	ANKLE2	UP
ENSG00000177076.5_2	ACER2	UP
ENSG00000177119.15_3	ANO6	UP
ENSG00000177144.7_2	NUDT4P1	UP
ENSG00000177494.5_2	ZBED2	UP
ENSG00000177542.10_4	SLC25A22	Down
ENSG00000177576.11_3	C18orf32	UP
ENSG00000177602.5_3	HASPIN	Down
ENSG00000177613.8_3	CSTF2T	Down
ENSG00000177628.15_3	GBA	Down
ENSG00000177646.18_3	ACAD9	Down
ENSG00000177663.13_2	IL17RA	Down
ENSG00000177868.11_2	SVBP	UP
ENSG00000177917.10_2	ARL6IP6	Down
ENSG00000178127.12_3	NDUFV2	Down
ENSG00000178301.3_2	AQP11	Down
ENSG00000178401.14_2	DNAJC22	Down
ENSG00000178498.15_2	DTX3	UP
ENSG00000178718.6_2	RPP25	Down
ENSG00000178776.4_4	C5orf46	UP
ENSG00000178882.14_3	RFLNA	Down
ENSG00000178896.8_3	EXOSC4	Down
ENSG00000178952.10_3	TUFM	Down
ENSG00000178996.13_3	SNX18	UP
ENSG00000178999.12_3	AURKB	Down
ENSG00000179046.8_2	TRIML2	UP
ENSG00000179115.10_2	FARSA	Down
ENSG00000179119.14_2	SPTY2D1	UP
ENSG00000179151.11_3	EDC3	Down
ENSG00000179241.12_3	LDLRAD3	Down
ENSG00000179271.2_2	GADD45GIP1	Down
ENSG00000179295.17_3	PTPN11	UP
ENSG00000179304.16_3	FAM156B	Down
ENSG00000179335.18_3	CLK3	UP
ENSG00000179403.11_3	VWA1	UP
ENSG00000179526.16_2	SHARPIN	Down
ENSG00000179588.8_2	ZFPM1	Down
ENSG00000179604.9_2	CDC42EP4	Down
ENSG00000179630.10_3	LACC1	UP
ENSG00000179674.3_3	ARL14	UP
ENSG00000179832.17_2	MROH1	Down
ENSG00000179886.5_2	TIGD5	Down
ENSG00000179918.18_3	SEPHS2	Down
ENSG00000180198.15_3	RCC1	Down
ENSG00000180233.10_3	ZNRF2	UP
ENSG00000180340.6_2	FZD2	Down
ENSG00000180398.11_2	MCFD2	UP
ENSG00000180488.14_3	MIGA1	Down
ENSG00000180611.6_2	MB21D2	Down
ENSG00000180644.7_2	PRF1	UP
ENSG00000180667.10_2	YOD1	UP
ENSG00000180745.4_2	CLRN3	Down
ENSG00000180891.12_3	CUEDC1	UP
ENSG00000180921.6_2	FAM83H	Down
ENSG00000181027.10_3	FKRP	Down
ENSG00000181038.13_3	METTL23	Down
ENSG00000181090.20_4	EHMT1	Down
ENSG00000181135.15_4	ZNF707	Down
ENSG00000181191.11_3	PJA1	UP
ENSG00000181333.11_2	HEPHL1	UP
ENSG00000181467.4_3	RAP2B	UP
ENSG00000181555.20_4	SETD2	UP
ENSG00000181588.16_3	MEX3D	Down
ENSG00000181634.7_2	TNFSF15	UP
ENSG00000181638.17_3	ZFP41	Down
ENSG00000181744.8_2	C3orf58	Down
ENSG00000181788.3_2	SIAH2	UP
ENSG00000181830.8_3	SLC35C1	Down
ENSG00000181904.8_3	C5orf24	UP
ENSG00000182095.14_3	TNRC18	Down
ENSG00000182107.6_3	TMEM30B	UP
ENSG00000182158.14_2	CREB3L2	UP
ENSG00000182287.14_4	AP1S2	UP
ENSG00000182481.8_3	KPNA2	Down
ENSG00000182518.13_2	FAM104B	UP
ENSG00000182578.13_3	CSF1R	Down
ENSG00000182749.5_3	PAQR7	UP
ENSG00000182768.8_3	NGRN	UP
ENSG00000182858.13_3	ALG12	Down
ENSG00000182866.16_2	LCK	UP
ENSG00000182872.15_3	RBM10	Down
ENSG00000182934.11_3	SRPRA	Down
ENSG00000183011.13_3	NAA38	Down
ENSG00000183137.14_3	CEP57L1	UP
ENSG00000183161.4_2	FANCF	Down
ENSG00000183486.12_3	MX2	Down
ENSG00000183579.15_3	ZNRF3	UP
ENSG00000183671.12_3	GPR1	UP
ENSG00000183696.13_2	UPP1	UP
ENSG00000183709.7_2	IFNL2	UP
ENSG00000183779.6_2	ZNF703	Down
ENSG00000183963.18_4	SMTN	UP
ENSG00000184005.10_2	ST6GALNAC3	Down
ENSG00000184012.11_3	TMPRSS2	Down
ENSG00000184047.16_3	DIABLO	UP
ENSG00000184076.13_3	UQCR10	UP
ENSG00000184162.14_2	NR2C2AP	Down
ENSG00000184164.14_4	CRELD2	Down
ENSG00000184203.7_3	PPP1R2	UP
ENSG00000184207.8_2	PGP	Down
ENSG00000184292.6_2	TACSTD2	UP
ENSG00000184374.2_2	COLEC10	Down
ENSG00000184384.13_3	MAML2	UP
ENSG00000184470.20_3	TXNRD2	Down
ENSG00000184709.7_3	LRRC26	Down
ENSG00000184731.5_2	FAM110C	UP
ENSG00000184743.12_2	ATL3	Down
ENSG00000184828.9_3	ZBTB7C	UP
ENSG00000184903.9_3	IMMP2L	UP
ENSG00000184979.9_2	USP18	Down
ENSG00000185090.14_2	MANEAL	Down
ENSG00000185115.5_3	NSMCE3	Down
ENSG00000185127.6_2	C6orf120	UP
ENSG00000185128.11	TBC1D3F	UP
ENSG00000185133.13_3	INPP5J	UP
ENSG00000185187.12_3	SIGIRR	Down
ENSG00000185238.12_2	PRMT3	UP
ENSG00000185344.13_2	ATP6V0A2	Down
ENSG00000185361.8_2	TNFAIP8L1	Down
ENSG00000185404.16_2	SP140L	UP
ENSG00000185418.15_3	TARSL2	UP
ENSG00000185475.10_3	TMEM179B	Down
ENSG00000185479.5_2	KRT6B	UP
ENSG00000185567.6_2	AHNAK2	UP
ENSG00000185803.8_2	SLC52A2	Down
ENSG00000185825.15_3	BCAP31	Down
ENSG00000185880.12_3	TRIM69	UP
ENSG00000186026.6_3	ZNF284	UP
ENSG00000186073.11_3	C15orf41	Down
ENSG00000186104.10_3	CYP2R1	UP
ENSG00000186111.9_3	PIP5K1C	Down
ENSG00000186130.4_2	ZBTB6	UP
ENSG00000186141.8_2	POLR3C	Down
ENSG00000186184.16_3	POLR1D	Down
ENSG00000186212.3_2	SOWAHB	UP
ENSG00000186283.13_3	TOR3A	Down
ENSG00000186318.16_2	BACE1	Down
ENSG00000186395.7_3	KRT10	UP
ENSG00000186432.8_3	KPNA4	UP
ENSG00000186517.13_2	ARHGAP30	UP
ENSG00000186575.17_3	NF2	UP
ENSG00000186591.11_3	UBE2H	UP
ENSG00000186767.6_3	SPIN4	Down
ENSG00000186832.8_3	KRT16	UP
ENSG00000186834.3_2	HEXIM1	UP
ENSG00000186847.5_2	KRT14	UP
ENSG00000186854.10_3	TRABD2A	Down
ENSG00000187051.8_2	RPS19BP1	Down
ENSG00000187098.14_3	MITF	UP
ENSG00000187118.12_2	CMC1	UP
ENSG00000187123.14_3	LYPD6	Down
ENSG00000187164.19_4	SHTN1	Down
ENSG00000187239.16_2	FNBP1	UP
ENSG00000187474.4_2	FPR3	UP
ENSG00000187792.4_2	ZNF70	Down
ENSG00000187837.3_2	HIST1H1C	Down
ENSG00000187867.8_2	PALM3	UP
ENSG00000187908.16_2	DMBT1	Down
ENSG00000187954.12_3	CYHR1	Down
ENSG00000188001.9_2	TPRG1	UP
ENSG00000188015.9_3	S100A3	UP
ENSG00000188021.8_3	UBQLN2	Down
ENSG00000188042.7_3	ARL4C	Down
ENSG00000188153.12_3	COL4A5	UP
ENSG00000188215.9_3	DCUN1D3	UP
ENSG00000188223.9_4	AD000671.1	Down
ENSG00000188293.5_2	IGFL1	UP
ENSG00000188404.8_2	SELL	UP
ENSG00000188486.3_3	H2AFX	Down
ENSG00000188559.13_2	RALGAPA2	Down
ENSG00000188566.13_3	NDOR1	Down
ENSG00000188603.18_3	CLN3	Down
ENSG00000188636.3_3	RTL6	Down
ENSG00000188643.10_2	S100A16	UP
ENSG00000188647.12_2	PTAR1	UP
ENSG00000188677.14_3	PARVB	Down
ENSG00000188707.5_3	ZBED6CL	UP
ENSG00000188761.11_2	BCL2L15	Down
ENSG00000188784.4_2	PLA2G2E	UP
ENSG00000188786.9_2	MTF1	UP
ENSG00000188811.13_3	NHLRC3	Down
ENSG00000188846.13_2	RPL14	Down
ENSG00000188910.7_2	GJB3	UP
ENSG00000189058.8_3	APOD	UP
ENSG00000189120.4_2	SP6	UP
ENSG00000189171.14_3	S100A13	UP
ENSG00000189190.9_3	ZNF600	UP
ENSG00000189221.9_2	MAOA	UP
ENSG00000189252.4_2	SPANXN3	UP
ENSG00000189280.3_2	GJB5	UP
ENSG00000189319.13_3	FAM53B	Down
ENSG00000189325.6_2	C6orf222	Down
ENSG00000189433.5_2	GJB4	UP
ENSG00000196154.11_3	S100A4	UP
ENSG00000196188.10_2	CTSE	Down
ENSG00000196275.9	GTF2IRD2	Down
ENSG00000196284.15_4	SUPT3H	UP
ENSG00000196313.11_2	POM121	Down
ENSG00000196352.14_3	CD55	Down
ENSG00000196371.3_3	FUT4	Down
ENSG00000196378.11_2	ZNF34	Down
ENSG00000196406.4_2	SPANXD	UP
ENSG00000196428.12_2	TSC22D2	UP
ENSG00000196449.3_2	YRDC	Down
ENSG00000196453.7_2	ZNF777	Down
ENSG00000196459.13_2	TRAPPC2	UP
ENSG00000196505.10_2	GDAP2	UP
ENSG00000196588.14_3	MKL1	UP
ENSG00000196611.4_2	MMP1	Down
ENSG00000196689.11_3	TRPV1	Down
ENSG00000196739.14_2	COL27A1	Down
ENSG00000196754.10_2	S100A2	UP
ENSG00000196776.14_2	CD47	UP
ENSG00000196781.14_3	TLE1	Down
ENSG00000196805.7_2	SPRR2B	UP
ENSG00000196878.14_3	LAMB3	UP
ENSG00000196911.10_3	KPNA5	UP
ENSG00000196923.13_3	PDLIM7	UP
ENSG00000196943.12_3	NOP9	Down
ENSG00000196954.13_3	CASP4	UP
ENSG00000196975.15_2	ANXA4	Down
ENSG00000197102.10_2	DYNC1H1	UP
ENSG00000197122.11_2	SRC	UP
ENSG00000197142.10_2	ACSL5	UP
ENSG00000197150.12_3	ABCB8	Down
ENSG00000197181.11_2	PIWIL2	Down
ENSG00000197183.14_4	NOL4L	Down
ENSG00000197191.4_2	CYSRT1	UP
ENSG00000197262.8	CCL4L2	UP
ENSG00000197312.11_3	DDI2	Down
ENSG00000197329.11_2	PELI1	Down
ENSG00000197343.10_4	ZNF655	UP
ENSG00000197355.10_2	UAP1L1	Down
ENSG00000197386.10_2	HTT	Down
ENSG00000197442.9_2	MAP3K5	UP
ENSG00000197451.11_3	HNRNPAB	Down
ENSG00000197467.13_3	COL13A1	UP
ENSG00000197535.14_2	MYO5A	UP
ENSG00000197565.15_3	COL4A6	UP
ENSG00000197608.11_3	ZNF841	UP
ENSG00000197632.8_3	SERPINB2	UP
ENSG00000197681.8	TBC1D3	UP
ENSG00000197747.8_2	S100A10	Down
ENSG00000197779.13_2	ZNF81	UP
ENSG00000197780.9_2	TAF13	UP
ENSG00000197798.8_3	FAM118B	Down
ENSG00000197818.11_3	SLC9A8	Down
ENSG00000197858.10_2	GPAA1	Down
ENSG00000197943.9_3	PLCG2	UP
ENSG00000197961.11_2	ZNF121	UP
ENSG00000197978.8	GOLGA6L9	UP
ENSG00000197982.13_3	C1orf122	Down
ENSG00000198055.10_3	GRK6	Down
ENSG00000198074.9_2	AKR1B10	Down
ENSG00000198075.9_2	SULT1C4	Down
ENSG00000198113.2_2	TOR4A	Down
ENSG00000198142.4_3	SOWAHC	UP
ENSG00000198171.12_2	DDRGK1	Down
ENSG00000198189.10_3	HSD17B11	Down
ENSG00000198218.10_3	QRICH1	Down
ENSG00000198246.7_2	SLC29A3	Down
ENSG00000198324.13_4	FAM109A	Down
ENSG00000198363.17_3	ASPH	UP
ENSG00000198373.12_3	WWP2	Down
ENSG00000198399.14_3	ITSN2	UP
ENSG00000198435.3_3	NRARP	Down
ENSG00000198455.4_2	ZXDB	UP
ENSG00000198478.7_2	SH3BGRL2	UP
ENSG00000198535.5_2	C2CD4A	Down
ENSG00000198648.10_3	STK39	Down
ENSG00000198680.4_2	TUSC1	Down
ENSG00000198695.2	MT-ND6	UP
ENSG00000198715.11_3	GLMP	Down
ENSG00000198734.10_2	F5	UP
ENSG00000198742.9_2	SMURF1	UP
ENSG00000198753.11_3	PLXNB3	UP
ENSG00000198793.12_3	MTOR	Down
ENSG00000198807.12_2	PAX9	UP
ENSG00000198814.12_3	GK	Down
ENSG00000198815.8_3	FOXJ3	Down
ENSG00000198830.10_2	HMGN2	Down
ENSG00000198833.6_2	UBE2J1	UP
ENSG00000198860.11_2	TSEN15	UP
ENSG00000198863.7_3	RUNDC1	Down
ENSG00000198876.12_3	DCAF12	Down
ENSG00000198917.12_3	SPOUT1	Down
ENSG00000198929.12_4	NOS1AP	Down
ENSG00000198933.9_3	TBKBP1	Down
ENSG00000198937.8_2	CCDC167	Down
ENSG00000198938.2	MT-CO3	UP
ENSG00000198961.9_2	PJA2	UP
ENSG00000203499.11_4	IQANK1	UP
ENSG00000203667.9_2	COX20	UP
ENSG00000203727.3_3	SAMD5	Down
ENSG00000203832.6	NBPF20	UP
ENSG00000204052.4_2	LRRC73	Down
ENSG00000204084.12_3	INPP5B	UP
ENSG00000204120.14_4	GIGYF2	Down
ENSG00000204217.13_3	BMPR2	Down
ENSG00000204267.13_3	TAP2	UP
ENSG00000204305.13_3	AGER	UP
ENSG00000204323.5_2	SMIM5	UP
ENSG00000204370.9_3	SDHD	UP
ENSG00000204397.7_4	CARD16	UP
ENSG00000204420.8_3	MPIG6B	UP
ENSG00000204421.2_2	LY6G6C	UP
ENSG00000204427.11_3	ABHD16A	Down
ENSG00000204472.12_3	AIF1	Down
ENSG00000204516.9_3	MICB	Down
ENSG00000204525.16_2	HLA-C	Down
ENSG00000204536.13_3	CCHCR1	Down
ENSG00000204539.3_2	CDSN	UP
ENSG00000204542.2_2	C6orf15	UP
ENSG00000204681.10_3	GABBR1	UP
ENSG00000204682.5_2	CASC10	UP
ENSG00000204822.6_3	MRPL53	Down
ENSG00000204866.8_3	IGFL2	UP
ENSG00000204869.8_3	IGFL4	UP
ENSG00000204899.5_2	MZT1	Down
ENSG00000204922.4_2	UQCC3	Down
ENSG00000204941.13_2	PSG5	UP
ENSG00000205020.7	CCL4L1	UP
ENSG00000205060.10_2	SLC35B4	UP
ENSG00000205236.6_4	AC105052.1	UP
ENSG00000205250.8_3	E2F4	Down
ENSG00000205268.10_2	PDE7A	UP
ENSG00000205336.11_3	ADGRG1	UP
ENSG00000205413.7_3	SAMD9	UP
ENSG00000205420.10_2	KRT6A	UP
ENSG00000205426.10_2	KRT81	UP
ENSG00000205476.8_3	CCDC85C	Down
ENSG00000205581.10_2	HMGN1	UP
ENSG00000205903.6_3	ZNF316	Down
ENSG00000205981.6_2	DNAJC19	UP
ENSG00000206418.3_2	RAB12	UP
ENSG00000212724.3_2	KRTAP2-3	UP
ENSG00000212901.3_2	KRTAP3-1	UP
ENSG00000213096.10_3	ZNF254	UP
ENSG00000213190.3_2	MLLT11	UP
ENSG00000213417.3_2	KRTAP2-4	UP
ENSG00000213465.7_3	ARL2	Down
ENSG00000213585.10_2	VDAC1	Down
ENSG00000213619.9_3	NDUFS3	Down
ENSG00000213638.5_3	ADAT3	Down
ENSG00000213639.9_3	PPP1CB	UP
ENSG00000213654.9_3	GPSM3	UP
ENSG00000213694.3_3	S1PR3	Down
ENSG00000213762.11_3	ZNF134	UP
ENSG00000213822.6_3	AC020914.1	Down
ENSG00000213853.9_3	EMP2	UP
ENSG00000213903.8_3	LTB4R	UP
ENSG00000213937.3_3	CLDN9	UP
ENSG00000214113.10_3	LYRM4	Down
ENSG00000214160.9_2	ALG3	Down
ENSG00000214226.8_2	C17orf67	Down
ENSG00000214376.5_2	VSTM5	UP
ENSG00000214706.10_3	IFRD2	Down
ENSG00000214753.2_3	HNRNPUL2	Down
ENSG00000214756.7_2	METTL12	Down
ENSG00000214944.9_3	ARHGEF28	UP
ENSG00000215033.3	AL603965.1	UP
[truncated: 91 more rows]

## Sheet: S10
Table S10. All differented genes in MeRIP-seq (p<0.05)
Chromosome	Peak_start	Peak_end	Trans_id	Gene_name	P_value
chr22	20937640	20939419	ENST00000263205.7	MED15	0.0288403
chr19	17355828	17356719	ENST00000291442.3	NR2F6	0.0186209
chr3	57130264	57131860	ENST00000463523.1	IL17RD	0.0380189
chr19	42801184	42801333	ENST00000538771.1	PAFAH1B3	0.00776247
chr15	86228034	86251304	ENST00000394510.2	AKAP13	0.01
chrM	14746	15887	ENST00000361789.2	MT-CYB	1e-191
chr15	40987401	40994018	ENST00000382643.3	RAD51	0.00691831
chr11	76507067	76507964	ENST00000527881.1	TSKU	0.00676083
chr16	11642988	11643347	ENST00000339430.5	LITAF	3.46737e-05
chr17	73830483	73830543	ENST00000207549.4	UNC13D	0.00660693
chr20	34800279	34809843	ENST00000373941.1	EPB41L1	0.0229087
chr17	75398158	75398246	ENST00000589140.1	SEPT9	0.0489779
chr17	73125222	73125672	ENST00000245543.1	ARMC7	0.0436516
chr18	5290886	5291451	ENST00000400143.3	ZBTB14	0.0446684
chr8	42329873	42330170	ENST00000517366.1	SLC20A2	0.00154882
chr8	144661897	144662765	ENST00000423316.2	EEF1D	3.71535e-06
chr1	202702765	202703004	ENST00000235790.4	KDM5B	0.0125893
chrM	8365	8572	ENST00000361851.1	MT-ATP8	1e-169
chr14	24026059	24028013	ENST00000404535.3	THTPA	0.0263027
chr8	101733667	101734235	ENST00000518196.1	PABPC1	3.01995e-10
chr9	33927903	33935872	ENST00000379239.4	UBAP2	0.00630957
chr2	74757290	74757616	ENST00000437202.1	HTRA2	0.0213796
chr6	36198750	36199170	ENST00000339717.7	BRPF3	0.0030903
chr5	176799003	176799299	ENST00000511890.1	RGS14	0.0371535
chr17	47007717	47009016	ENST00000502492.1	SNF8	0.000144544
chrX	64734799	64738230	ENST00000374804.5	LAS1L	0.01
chr7	90042045	90042310	ENST00000427904.1	CLDN12	0.0186209
chr19	41712555	41712822	ENST00000542619.1	CYP2S1	1.69824e-05
chr5	70953130	70953667	ENST00000340941.6	MCCC2	2.63027e-06
chr1	28475711	28476490	ENST00000539896.1	PTAFR	0.01
chr1	42925517	42925752	ENST00000372562.1	PPCS	0.000891251
chr19	42801184	42801332	ENST00000262890.3	PAFAH1B3	0.00794328
chr20	49509434	49509912	ENST00000396032.3	ADNP	0.018197
chr19	44501223	44501672	ENST00000270014.2	ZNF155	0.00165959
chr16	75032957	75033858	ENST00000335325.4	ZNRF1	0.00288403
chr16	3704596	3704807	ENST00000246949.5	DNASE1	0.0213796
chr19	14588990	14590261	ENST00000393028.1	GIPC1	1.99526e-12
chr16	2811569	2811959	ENST00000301740.8	SRRM2	0.000316228
chr16	85690108	85695368	ENST00000405402.2	GSE1	1.86209e-05
chr7	90042062	90042333	ENST00000287916.4	CLDN12	0.00954993
chr7	6217510	6312245	ENST00000350796.3	CYTH3	0.0001
chr19	46190720	46190870	ENST00000588599.1	SNRPD2	7.94328e-11
chr5	31526435	31526969	ENST00000507438.1	DROSHA	0.00323594
chr7	2577956	2578284	ENST00000340611.4	BRAT1	0.0389045
chr12	133384780	133385080	ENST00000456883.2	GOLGA3	0.0269153
chr19	33417869	33439226	ENST00000305768.5	CEP89	0.0234423
chr8	144732171	144733003	ENST00000526926.1	ZNF623	0.0301995
chr2	149227831	149228011	ENST00000404807.1	MBD5	0.030903
chr3	52721316	52725004	ENST00000418458.1	GNL3	0.0218776
chr2	172544633	172563853	ENST00000443458.1	DYNC1I2	0.0165959
chr1	154243058	154243329	ENST00000361546.2	UBAP2L	0.0169824
chrX	69723955	69724225	ENST00000542398.1	DLG3	0.0125893
chr5	180659721	180660710	ENST00000515499.1	TRIM41	0.0398107
chr12	124839481	124870392	ENST00000404621.1	NCOR2	0.00112202
chr17	65942412	65955828	ENST00000306378.6	BPTF	7.24436e-05
chr7	150945612	150945851	ENST00000262188.8	SMARCD3	0.0416869
chr10	24762249	24790358	ENST00000376452.3	KIAA1217	0.00562341
chr12	121746159	121746340	ENST00000541887.1	ANAPC5	0.0275423
chr15	79170595	79185882	ENST00000558746.1	MORF4L1	2.51189e-13
chr20	45867712	45878040	ENST00000396281.4	ZMYND8	0.0331131
chr2	203432353	203432474	ENST00000374580.4	BMPR2	0.000104713
chr14	103363714	103371800	ENST00000559734.1	TRAF3	0.0186209
chr15	59041679	59041829	ENST00000396140.2	ADAM10	0.0134896
chr14	93199012	93214972	ENST00000553802.1	LGMN	6.91831e-05
chr11	63675746	63676709	ENST00000425897.2	MARK2	0.00104713
chr1	10438454	10438604	ENST00000377086.1	KIF1B	0.00275423
chr7	1976369	1979858	ENST00000437877.1	MAD1L1	0.0363078
chr9	88937362	88938686	ENST00000375963.3	ZCCHC6	0.0120226
chr16	47345158	47347683	ENST00000544001.2	ITFG1	0.00954993
chr19	47341414	47341617	ENST00000593442.1	AP2S1	2.75423e-06
chr3	56707745	56716966	ENST00000355628.5	FAM208A	0.00151356
chr9	114803124	114803631	ENST00000374263.3	SUSD1	0.0074131
chr16	57685187	57685368	ENST00000561988.1	GPR56	0.0154882
chr1	156646292	156646860	ENST00000368223.3	NES	0.00323594
chr11	130013248	130013574	ENST00000345598.5	APLP2	0.000186209
chr3	128532248	128532487	ENST00000485280.1	RAB7A	4.2658e-09
chr3	48884782	48885052	ENST00000296446.8	PRKAR2A	0.0194984
chr1	21133425	21133875	ENST00000400422.1	EIF4G3	0.00446684
chr17	35442580	35442731	ENST00000353139.5	ACACA	0.0144544
chr12	56119265	56119969	ENST00000549117.1	CD63	0.000123027
chr11	57585391	57585901	ENST00000532787.1	CTNND1	2.69153e-08
chr10	75290067	75290248	ENST00000394811.2	USP54	0.0125893
chrX	70516808	70517775	ENST00000418921.1	NONO	2.75423e-05
chr14	69256671	69262798	ENST00000557022.1	ZFP36L1	2.88403e-05
chr12	57927085	57928853	ENST00000546758.1	DCTN2	0.00223872
chr9	130864699	130868058	ENST00000373066.5	SLC25A25	0.0380189
chr11	130011956	130013679	ENST00000263574.5	APLP2	9.77237e-08
chrX	64734798	64738228	ENST00000374811.3	LAS1L	0.01
chr2	231335027	231335236	ENST00000427101.2	SP100	0.0489779
chr19	17212495	17212825	ENST00000397274.2	MYO9B	0.0134896
chr14	59730370	59789614	ENST00000351081.1	DAAM1	0.00812831
chr4	153332428	153456392	ENST00000604872.1	FBXW7	0.0218776
chr12	52388804	52389073	ENST00000257963.4	ACVR1B	0.00436516
chr3	196663893	196666219	ENST00000411704.1	NCBP2	0.00128825
chr19	18649205	18654387	ENST00000597960.3	FKBP8	4.7863e-07
chr14	24661952	24662432	ENST00000261789.4	TM9SF1	1.77828e-07
chr15	52652208	52659248	ENST00000553916.1	MYO5A	0.0234423
chr6	91225682	91226400	ENST00000369325.3	MAP3K7	0.00724436
chr6	52363186	52363247	ENST00000182527.3	TRAM2	0.00245471
chr13	98046253	98046374	ENST00000376673.3	MBNL2	0.0338844
chr1	26143427	26144115	ENST00000374315.1	SEPN1	1e-05
chr10	24762266	24783513	ENST00000376454.3	KIAA1217	0.00489779
chr1	247463500	247464490	ENST00000294753.4	ZNF496	0.000524807
chr2	211018401	211018908	ENST00000457374.1	KANSL1L	0.0436516
chr12	12674284	12714029	ENST00000539940.1	DUSP16	0.047863
chr1	21545076	21545794	ENST00000357071.4	ECE1	0.00467735
chr17	38784986	38793773	ENST00000348513.6	SMARCE1	0.000436516
chr1	117529980	117530431	ENST00000393203.2	PTGFRN	0.000141254
chr17	37004266	37006403	ENST00000394332.1	RPL23	0.0354813
chr2	202084232	202084772	ENST00000286186.6	CASP10	0.00416869
chr16	67979316	67979677	ENST00000541864.2	SLC12A4	0.0245471
chr6	110530354	110533407	ENST00000368932.1	CDC40	0.00851138
chr3	57846542	57882242	ENST00000428312.1	SLMAP	7.76247e-08
chr15	42041761	42046721	ENST00000389936.4	MGA	0.0109648
chr10	114710038	114710578	ENST00000355995.4	TCF7L2	0.00457088
chr9	123298713	123301438	ENST00000360822.3	CDK5RAP2	0.00295121
chr4	110650802	110651100	ENST00000502283.1	PLA2G12A	0.000354813
chr7	101821840	101838822	ENST00000292535.7	CUX1	0.0162181
chr7	5417145	5427767	ENST00000399537.4	TNRC18	0.00436516
chr12	122616875	122618470	ENST00000319080.7	MLXIP	0.00120226
chr2	172544331	172563814	ENST00000358002.6	DYNC1I2	0.00346737
chr1	233807864	233807984	ENST00000366620.1	KCNK1	0.00199526
chr8	41791093	41792171	ENST00000265713.2	KAT6A	0.00794328
chr5	64961771	64961892	ENST00000545191.1	TRAPPC13	0.0301995
chr14	96848748	96852095	ENST00000438650.1	GSKIP	0.00281838
chr12	124809925	124810877	ENST00000418829.1	NCOR2	0.0151356
chr1	19983427	19984320	ENST00000375136.3	NBL1	2.04174e-08
chr11	67119078	67119257	ENST00000539074.1	POLD4	0.00691831
chr2	135711073	135712541	ENST00000264157.5	CCNT2	0.00213796
chr8	61757816	61757907	ENST00000423902.2	CHD7	0.0346737
chr19	58982245	58982576	ENST00000196482.3	ZNF324	0.000676083
chr10	75879789	75879910	ENST00000211998.4	VCL	0.047863
chr2	44396388	44436451	ENST00000409895.4	PPM1B	0.01
chr1	2241020	2241558	ENST00000378536.4	SKI	0.00120226
chr20	62373791	62374858	ENST00000266077.2	SLC2A4RG	0.000691831
chr4	77230316	77231240	ENST00000514140.1	FAM47E	0.0112202
chr1	236305873	236306082	ENST00000366591.4	GPR137B	0.00229087
chr9	135933648	135933888	ENST00000372099.6	GTF3C5	0.0416869
chr1	36752864	36755313	ENST00000354618.5	THRAP3	1.1749e-06
chr16	85690102	85695364	ENST00000253458.7	GSE1	2.45471e-05
chr18	9516860	9517219	ENST00000458039.3	RALBP1	7.4131e-07
chr9	130928344	130931721	ENST00000357558.5	CIZ1	0.00251189
chr17	46052694	46053016	ENST00000583352.1	CDK5RAP3	0.0389045
chr3	9512182	9512572	ENST00000402466.1	SETD5	0.0436516
chr12	1137695	1481022	ENST00000543086.3	ERC1	0.000223872
chr16	28875244	28877876	ENST00000359285.5	SH2B1	0.020893
chr19	16186909	16204374	ENST00000588507.1	TPM4	6.76083e-07
chr16	87425913	87435863	ENST00000268607.5	MAP1LC3B	1.12202e-07
chr10	34648158	34663877	ENST00000374788.3	PARD3	0.0213796
chr10	64960429	64966916	ENST00000542921.1	JMJD1C	0.0363078
chr8	42294568	42294898	ENST00000520262.1	SLC20A2	0.00524807
chr4	3432356	3432535	ENST00000538395.1	RGS12	0.0239883
chr15	65871585	65874294	ENST00000442903.3	VWA9	0.0269153
chr12	111956196	111958692	ENST00000542287.2	ATXN2	0.00301995
chr3	48335686	48336155	ENST00000415644.1	NME6	0.00891251
chr19	36149540	36149628	ENST00000392201.1	COX6B1	8.70964e-05
chr17	41102562	41103902	ENST00000409103.1	PTGES3L-AARSD1	0.020893
chr14	92530437	92548665	ENST00000340660.6	ATXN3	0.0162181
chr12	132237696	132239965	ENST00000537164.1	SFSWAP	0.040738
chr7	104782469	104786947	ENST00000393651.3	SRPK2	9.33254e-05
chr16	780208	780845	ENST00000568545.1	NARFL	0.030903
chr6	131247778	131384402	ENST00000337057.3	EPB41L2	0.000380189
chr19	10781676	10787877	ENST00000588657.1	ILF3	0.000707946
chr17	35442588	35442708	ENST00000360679.3	ACACA	0.0204174
chr1	207512755	207533846	ENST00000314754.8	CD55	1.25893e-16
chr11	562481	562718	ENST00000454668.2	RASSF7	0.000812831
chr8	28047299	28047509	ENST00000524103.1	ELP3	0.00134896
chr2	172544322	172563825	ENST00000411953.1	DYNC1I2	0.00380189
chr2	208631441	208631951	ENST00000295417.3	FZD5	0.00416869
chr16	88665069	88691151	ENST00000452588.2	ZC3H18	0.000630957
chr22	50967568	50968444	ENST00000395681.1	TYMP	0.00524807
chr11	117038585	117040023	ENST00000527958.1	PAFAH1B2	0.00147911
chr12	133384802	133385071	ENST00000545875.1	GOLGA3	0.0416869
chr9	139757330	139760718	ENST00000371648.4	EDF1	6.30957e-08
chr21	48069531	48078774	ENST00000451211.2	PRMT2	0.00281838
chr11	27518693	27519084	ENST00000524596.1	LIN7C	0.00457088
chr8	87393052	87414324	ENST00000265428.4	WWP1	0.00131826
chr19	10426887	10427277	ENST00000293677.6	RAVER1	0.0120226
chr20	35177957	35178018	ENST00000279022.2	MYL9	0.000512861
chr12	53835577	53837320	ENST00000551945.1	PRR13	3.0903e-06
chr20	40127948	40162088	ENST00000373222.3	CHD6	1.09648e-07
chr11	77103496	77185075	ENST00000278568.4	PAK1	0.0199526
chr22	50713736	50714067	ENST00000359337.4	PLXNB2	0.00199526
chr3	49394608	49394668	ENST00000419783.1	GPX1	0.00042658
chr11	64571888	64572611	ENST00000443283.1	MEN1	0.0017378
chr1	223983577	223984290	ENST00000391879.2	TP53BP2	0.020893
chr12	49221432	49221880	ENST00000547392.1	CACNB3	0.0162181
chr15	79170593	79184643	ENST00000379535.4	MORF4L1	7.76247e-10
chr19	1377742	1378131	ENST00000344663.3	MUM1	0.0186209
chr2	39212826	39214671	ENST00000395038.2	SOS1	0.000691831
chr1	31810043	31837309	ENST00000422613.2	ZCCHC17	1.62181e-09
chr1	16259606	16260206	ENST00000375759.3	SPEN	0.000588844
chr1	154941248	154941369	ENST00000414115.1	SHC1	0.000501187
chr9	139687590	139687709	ENST00000290079.8	TMEM141	0.0245471
chr1	11986000	11986480	ENST00000376572.3	KIAA2013	0.00588844
chr19	53115690	53116316	ENST00000594682.2	ZNF83	0.0141254
chr1	6477526	6479136	ENST00000377834.4	HES2	2.23872e-05
chr11	63970634	63971119	ENST00000540887.1	STIP1	0.00295121
chr16	75033301	75033866	ENST00000566250.1	ZNRF1	0.00537032
chr2	202084233	202084773	ENST00000346817.5	CASP10	0.00660693
chr22	50962083	50962813	ENST00000395693.3	SCO2	4.67735e-05
chr1	52252288	52253578	ENST00000371710.3	OSBPL9	0.00933254
chr21	43161031	43161391	ENST00000544709.1	RIPK4	0.000616595
chr14	21679066	21681128	ENST00000555309.1	HNRNPC	1.58489e-21
chr3	42681200	42684071	ENST00000232978.8	NKTR	0.0275423
chr15	75684584	75687136	ENST00000394949.4	SIN3A	0.00616595
chr17	40277714	40280696	ENST00000547517.1	RAB5C	0.0123027
chr11	62296409	62297279	ENST00000378024.4	AHNAK	0.00831764
chr8	100890330	100890479	ENST00000520468.2	COX6C	0.0218776
chr12	117013741	117013920	ENST00000306985.4	MAP1LC3B2	0.0190546
chr10	75290099	75290250	ENST00000408019.1	USP54	0.00562341
chr10	116247720	116304800	ENST00000277895.5	ABLIM1	0.000645654
chr1	231135925	231136311	ENST00000310256.2	ARV1	0.00316228
chr11	71818622	71821602	ENST00000543050.1	ANAPC15	0.0030903
chr15	40764462	40765327	ENST00000559991.1	CHST14	6.0256e-05
chr1	245180575	245245435	ENST00000366523.1	EFCAB2	0.0120226
chr17	79974688	79975280	ENST00000580534.1	ASPSCR1	0.00912011
chr1	39470539	39471046	ENST00000432648.3	AKIRIN1	0.0138038
chr14	81686877	81687266	ENST00000553612.1	GTF2A1	0.0275423
chr1	1270685	1271046	ENST00000378888.5	DVL1	0.00724436
chr1	32832162	32842111	ENST00000413080.1	BSDC1	0.00316228
chr3	40503448	40503773	ENST00000338970.6	RPL14	0.00933254
chr8	17867217	17872111	ENST00000325083.8	PCM1	5.7544e-05
chr8	144662203	144662768	ENST00000534380.1	EEF1D	0.000371535
chr16	2552356	2553015	ENST00000567020.1	TBC1D24	0.000154882
chr6	90361951	90365609	ENST00000428876.1	MDN1	0.00870964
chrX	102931481	102933438	ENST00000442614.1	MORF4L2	4.7863e-07
chr6	170870883	170873697	ENST00000230354.6	TBP	0.00295121
chr22	17618733	17619057	ENST00000399852.3	CECR5	0.000346737
chr21	45181499	45181889	ENST00000468090.1	PDXK	0.00616595
chr11	66026150	66030408	ENST00000417856.1	KLC2	0.000165959
chr12	57009132	57009306	ENST00000546695.1	BAZ2A	0.000125893
chr19	308655	313507	ENST00000264819.4	MIER2	0.0147911
chr20	36145818	36146268	ENST00000397137.1	BLCAP	0.000251189
chr3	124352703	124376596	ENST00000291478.5	KALRN	0.00229087
chr7	150778166	150778373	ENST00000297533.4	TMUB1	0.0169824
chr1	207273248	207273338	ENST00000367078.3	C4BPB	0.0446684
chr22	50728164	50746056	ENST00000449103.1	PLXNB2	2.51189e-20
chr20	36031853	36033079	ENST00000373578.2	SRC	0.00724436
chr7	72907233	72912958	ENST00000339594.4	BAZ1B	0.0288403
chr1	231471328	231471929	ENST00000360394.2	EXOC8	0.0112202
chr19	35516957	35517314	ENST00000411896.2	GRAMD1A	0.017378
chr2	203429331	203430050	ENST00000374580.4	BMPR2	3.98107e-05
chr1	151265098	151265277	ENST00000446339.1	PI4KB	0.0338844
chr12	13068386	13068866	ENST00000014914.5	GPRC5A	5.01187e-15
chr3	57302464	57302675	ENST00000487349.1	ASB14	0.000831764
chr17	18148154	18148245	ENST00000545457.2	FLII	0.0204174
chr22	28307003	28315213	ENST00000320996.10	PITPNB	0.00812831
chr3	40503445	40503770	ENST00000396203.2	RPL14	0.00676083
chr10	34648136	34663883	ENST00000374789.3	PARD3	0.0125893
chr5	179306185	179306766	ENST00000356834.3	TBC1D9B	0.00954993
chr20	43514381	43530409	ENST00000372839.3	YWHAB	8.31764e-08
chr16	57201064	57219729	ENST00000562406.1	FAM192A	0.000707946
chr10	82280262	82280622	ENST00000372164.3	TSPAN14	0.00269153
chr19	16636402	16640614	ENST00000198939.6	CHERP	0.0218776
chr21	47742862	47743189	ENST00000445935.1	C21orf58	0.0123027
chr14	78205212	78217787	ENST00000261531.7	SNW1	0.00186209
chr20	62193518	62193723	ENST00000467148.1	HELZ2	0.020893
chr5	145838656	145890361	ENST00000296702.5	TCERG1	3.16228e-08
chr17	60556540	60613536	ENST00000343388.7	TLK2	0.00147911
chr11	74047208	74049521	ENST00000298198.4	PGM2L1	0.000165959
chr2	86707478	86709640	ENST00000409064.1	KDM3A	0.0042658
chr19	14213683	14228556	ENST00000308677.4	PRKACA	0.0436516
chr16	20873603	20880272	ENST00000563934.1	DCUN1D3	0.0186209
chr19	3015660	3019748	ENST00000443826.3	TLE2	0.0107152
chr11	747456	747516	ENST00000528097.1	TALDO1	0.00870964
chr8	145747911	145748390	ENST00000533758.1	LRRC24	0.0162181
chr3	12977059	12977839	ENST00000450726.1	IQSEC1	0.00154882
chr2	239148197	239148612	ENST00000409002.3	HES6	0.0489779
chr4	187524342	187524703	ENST00000441802.2	FAT1	6.30957e-06
chr2	148683681	148685228	ENST00000404590.1	ACVR2A	0.017378
chr19	14627764	14640083	ENST00000595992.1	DNAJB1	0.000870964
chr19	56657740	56658356	ENST00000588203.1	ZNF444	0.0269153
chr17	75315955	75398295	ENST00000590294.1	SEPT9	0.000549541
chr1	201352475	201355751	ENST00000367313.3	LAD1	0.000165959
chr7	5520218	5521444	ENST00000382368.3	FBXL18	0.00114815
chr16	1469744	1470456	ENST00000442039.2	C16orf91	0.0165959
chr8	22105426	22106130	ENST00000519237.1	POLR3D	2.88403e-05
chr1	2522663	2522902	ENST00000378425.5	FAM213B	0.000144544
chr9	101494320	101494680	ENST00000375018.1	ANKS6	0.00025704
chr1	6653091	6653841	ENST00000377663.3	KLHL21	0.00524807
chr1	155630133	155630523	ENST00000355499.4	YY1AP1	0.0363078
chr12	51640524	51663882	ENST00000604188.1	SMAGP	0.000134896
chr17	55939022	55940070	ENST00000577830.1	CUEDC1	0.00025704
chr10	24762271	24790345	ENST00000307544.6	KIAA1217	0.00707946
chr1	2522667	2522906	ENST00000378424.4	FAM213B	0.000239883
chr1	117156484	117156784	ENST00000369483.1	IGSF3	0.00114815
chr15	44581524	44673148	ENST00000360824.3	CASC4	1.34896e-06
chr17	34171668	34171846	ENST00000588240.1	TAF15	0.0457088
chr17	17116479	17116808	ENST00000285071.4	FLCN	0.0416869
chr19	1026609	1032453	ENST00000348419.3	CNN2	3.01995e-07
chr17	8347589	8351958	ENST00000402554.3	NDEL1	0.020893
chrX	129201054	129205145	ENST00000335997.7	ELF4	0.020893
chr3	113440453	113440631	ENST00000497525.1	NAA50	0.00134896
chr8	57905982	57906403	ENST00000262644.4	IMPAD1	0.00758578
chr20	57430379	57475142	ENST00000423897.1	GNAS	0.000933254
chr2	85549669	85549850	ENST00000398263.2	TGOLN2	0.020893
chr1	234742614	234745271	ENST00000366609.3	IRF2BP2	2.5704e-07
chr16	11022776	11023278	ENST00000331808.4	DEXI	0.0109648
chr17	906856	907395	ENST00000544583.2	ABR	0.000645654
chr15	91185238	91186045	ENST00000268184.6	CRTC3	0.0288403
chr13	107211806	107219971	ENST00000360629.3	ARGLU1	8.70964e-05
chrX	64734799	64738231	ENST00000374807.5	LAS1L	0.0109648
chr16	577885	586130	ENST00000219611.2	CAPN15	0.00537032
chr1	36026746	36026837	ENST00000373243.2	NCDN	0.047863
chr19	3449017	3462898	ENST00000590282.1	NFIC	0.0186209
chr1	29241179	29320037	ENST00000373797.1	EPB41	0.00416869
chr8	21939645	21939945	ENST00000415253.1	DMTN	0.017378
chr8	101936432	101965569	ENST00000353245.3	YWHAZ	3.16228e-06
chr20	54974207	54974413	ENST00000452950.1	CSTF1	0.0109648
chr5	130729367	130729695	ENST00000395246.1	CDC42SE2	0.00218776
chr12	57919323	57919863	ENST00000355673.3	MBD6	0.0104713
chr11	1010713	1011043	ENST00000448903.2	AP2A2	0.0457088
chr11	68381316	68381436	ENST00000527403.2	PPP6R3	0.0147911
chr1	155158301	155158542	ENST00000338684.5	MUC1	0.000177828
chr20	43559275	43561071	ENST00000255136.3	PABPC1L	0.0288403
chr2	203745323	203745444	ENST00000261015.4	WDR12	0.0354813
chr3	134089681	134092431	ENST00000510560.1	AMOTL2	2.81838e-06
chr10	77159200	77161305	ENST00000372524.4	ZNF503	0.00204174
chr1	21296084	21503350	ENST00000411888.1	EIF4G3	0.0128825
chr19	45377664	45382195	ENST00000585601.1	PVRL2	5.01187e-11
chr17	1636942	1637332	ENST00000309182.5	WDR81	0.00707946
chr19	10793253	10793343	ENST00000589998.1	ILF3	0.000724436
chr18	8824801	8831759	ENST00000306285.7	SOGA2	0.00288403
chr2	204304053	204306182	ENST00000295851.5	ABI2	0.0467735
chr16	2802689	2809660	ENST00000301740.8	SRRM2	2.5704e-05
chr6	160199965	160200144	ENST00000541436.1	ACAT2	0.00933254
chr1	52253026	52253638	ENST00000530544.1	OSBPL9	0.020893
chr15	43620985	43621314	ENST00000305641.5	LCMT2	0.00562341
chr16	57201096	57219787	ENST00000566584.1	FAM192A	0.000218776
chr11	1491191	1491574	ENST00000329957.6	MOB2	0.0169824
chr10	75290070	75290250	ENST00000319786.7	USP54	0.0104713
chr1	23687928	23688257	ENST00000374608.3	ZNF436	0.0389045
chr12	50616100	50616250	ENST00000550592.1	LIMA1	0.00933254
chr15	65425609	65426174	ENST00000204549.4	PDCD7	0.00512861
chr19	42734341	42736683	ENST00000398249.4	GSK3A	0.000389045
chr3	133293892	133302897	ENST00000515421.1	CDV3	0.0107152
chr19	48182622	48183071	ENST00000396720.3	GLTSCR1	0.018197
chr7	100033640	100033894	ENST00000292330.2	PPP1R35	0.0158489
chr2	235403630	235404799	ENST00000390645.2	ARL4C	0.017378
chrM	9206	9990	ENST00000362079.2	MT-CO3	1e-281
chr7	139086990	139107167	ENST00000541170.3	C7orf55-LUC7L2	0.00457088
chr22	19438143	19443257	ENST00000399523.1	UFD1L	0.025704
chr2	121047202	121050943	ENST00000420510.1	RALB	0.0134896
chr8	21939645	21939945	ENST00000381470.3	DMTN	0.0162181
chr6	7579557	7583505	ENST00000379802.3	DSP	7.94328e-40
chr17	1248148	1303385	ENST00000573026.1	YWHAE	0.00436516
chr17	57970520	58009067	ENST00000443572.2	RPS6KB1	0.000691831
chr1	27426501	27426831	ENST00000263980.3	SLC9A1	0.0467735
chr7	102113564	102114030	ENST00000292614.5	POLR2J	0.00269153
chr11	47444441	47445633	ENST00000298852.3	PSMC3	0.000177828
chr14	24679094	24682694	ENST00000609024.1	CHMP4A	0.00104713
chr1	24121820	24122029	ENST00000374514.3	LYPLA2	0.000512861
chr1	228285114	228285747	ENST00000540651.1	ARF1	0.000263027
chr1	172579149	172579508	ENST00000608151.1	SUCO	0.000158489
chr19	18699663	18703058	ENST00000450195.2	C19orf60	6.16595e-06
chr11	101981609	101984911	ENST00000531439.1	YAP1	0.0074131
chr5	176882262	176883269	ENST00000502922.1	PRR7	0.00416869
chr11	95711770	95712670	ENST00000524717.1	MAML2	0.017378
chr14	24661962	24662439	ENST00000530611.1	TM9SF1	9.54993e-08
chr11	1773981	1774759	ENST00000236671.2	CTSD	2.51189e-07
chr1	87810610	87811061	ENST00000370542.1	LMO4	0.000204174
chr17	38784985	38793789	ENST00000431889.2	SMARCE1	0.000275423
chr7	100172371	100172817	ENST00000310300.6	LRCH4	0.0199526
chr12	14576845	14577234	ENST00000261168.4	ATF7IP	0.0141254
chr21	48069536	48069805	ENST00000397628.1	PRMT2	0.00223872
chr12	14576871	14577158	ENST00000535132.1	ATF7IP	0.018197
chr7	134870588	134870947	ENST00000344400.5	WDR91	0.0288403
chr7	134850536	134855447	ENST00000393114.3	C7orf49	3.46737e-08
chr5	52978961	52979168	ENST00000506765.1	NDUFS4	0.0301995
chr12	130827551	130830374	ENST00000546060.1	PIWIL1	0.0177828
chr12	124839481	124870400	ENST00000356219.3	NCOR2	0.00380189
chr12	53835574	53839916	ENST00000551003.1	PRR13	0.000371535
chr4	110384061	110394258	ENST00000504968.2	SEC24B	0.00676083
chr2	102314972	102440425	ENST00000413150.2	MAP4K4	0.000120226
chr7	155473296	155493817	ENST00000287912.3	RBM33	0.000446684
chr12	132198634	132198964	ENST00000535236.1	SFSWAP	0.00954993
chr17	74002925	74003106	ENST00000301607.3	EVPL	0.042658
chr22	31334103	31335981	ENST00000215862.4	MORC2	0.0017378
chr19	50162835	50165431	ENST00000593922.1	IRF3	3.46737e-08
chrX	24197483	24197753	ENST00000338565.3	ZFX	0.0416869
chr6	170866165	170873689	ENST00000392092.2	TBP	0.00204174
chr15	63340724	63363344	ENST00000404484.4	TPM1	0.000158489
chrX	15808624	15827427	ENST00000307771.7	ZRSR2	0.017378
chr19	1107724	1108933	ENST00000361757.3	SBNO2	1.54882e-05
chr19	59024932	59025472	ENST00000600990.1	ZBTB45	0.0363078
chr15	52897367	52901287	ENST00000399202.4	FAM214A	0.0229087
chr22	38153811	38165053	ENST00000403663.2	TRIOBP	0.00213796
chr19	58491022	58499578	ENST00000341164.4	ZNF606	0.047863
chr19	39936235	39949863	ENST00000599117.1	SUPT5H	5.01187e-11
chr8	80963850	80992661	ENST00000520527.1	TPD52	0.0389045
chr11	64809084	64811708	ENST00000398846.1	SAC3D1	0.0371535
chr1	43737883	43738510	ENST00000432792.2	TMEM125	8.31764e-05
chr1	179076763	179078432	ENST00000512653.1	ABL2	0.000177828
chr16	10626280	10626639	ENST00000359543.3	EMP2	0.0263027
chr1	44087908	44088237	ENST00000372413.3	PTPRF	7.4131e-05
chr19	39936245	39949875	ENST00000432763.2	SUPT5H	4.16869e-10
chr16	4940894	4942109	ENST00000590782.2	PPL	7.76247e-05
chr19	49102534	49102682	ENST00000201586.2	SULT2B1	0.0371535
chr1	171501483	171505309	ENST00000367742.3	PRRC2C	5.01187e-19
chr5	140084048	140085476	ENST00000274712.3	ZMAT2	5.62341e-05
chr6	42854202	42854502	ENST00000493763.1	RPL7L1	0.00239883
chr15	90378554	90378734	ENST00000336418.4	AP3S2	0.00338844
chr20	18365025	18365145	ENST00000357236.4	DZANK1	0.0416869
chr17	73699918	73702883	ENST00000584667.1	SAP30BP	0.00218776
chr12	110872748	110872958	ENST00000228825.7	ARPC3	0.000194984
chr16	57685190	57685369	ENST00000567702.1	GPR56	0.0134896
chr2	172544098	172563834	ENST00000534253.2	DYNC1I2	7.24436e-08
chr12	56495448	56496108	ENST00000550070.2	ERBB3	0.0186209
chr2	128605300	128605450	ENST00000272645.4	POLR2D	0.0165959
chr16	69400849	69401079	ENST00000569542.2	TERF2	0.020893
chr7	140154206	140159562	ENST00000255977.2	MKRN1	0.000630957
chr20	49199265	49199535	ENST00000371621.3	PTPN1	0.00398107
chr16	58700598	58701107	ENST00000570101.1	SLC38A7	0.042658
chr16	57685179	57685357	ENST00000567915.1	GPR56	0.00812831
chr11	65764282	65765411	ENST00000526451.1	EIF1AD	0.0446684
chr1	89473301	89476740	ENST00000370481.4	GBP3	0.000331131
chr5	130729376	130729704	ENST00000505065.1	CDC42SE2	0.00144544
chr5	154169917	154173779	ENST00000524248.1	LARP1	4.2658e-07
chr19	41847876	41848105	ENST00000221930.5	TGFB1	0.017378
chr2	121047185	121050925	ENST00000272519.5	RALB	0.0134896
chr8	42329883	42330153	ENST00000520262.1	SLC20A2	0.001
chr8	42329874	42330161	ENST00000518717.1	SLC20A2	0.00120226
chr14	69351525	69358844	ENST00000394419.4	ACTN1	1.28825e-07
chr3	121659920	121660099	ENST00000295605.2	SLC15A2	0.0112202
chr1	223940553	223946983	ENST00000295006.5	CAPN2	1.51356e-06
chr11	65307068	65307530	ENST00000301873.5	LTBP3	0.00588844
chr14	76673457	76673788	ENST00000261530.7	GPATCH2L	0.0239883
chr19	54377663	54377873	ENST00000391768.2	MYADM	0.000645654
chr16	15045531	15045913	ENST00000328085.6	NPIPA1	0.0295121
chr1	171509296	171514643	ENST00000426496.2	PRRC2C	4.67735e-07
chr19	35651627	35657055	ENST00000543307.1	FXYD5	3.16228e-11
chr3	141165853	141166661	ENST00000514251.1	ZBTB38	0.00281838
chr3	127399127	127399517	ENST00000468137.1	ABTB1	0.0120226
chr1	1153883	1164021	ENST00000263741.7	SDF4	0.0301995
chr12	31435187	31435696	ENST00000337682.4	FAM60A	1.65959e-05
chr1	227919976	227920364	ENST00000438896.2	JMJD4	0.00194984
chr6	42531829	42541495	ENST00000372903.2	UBR2	0.0457088
chr4	77227988	77231222	ENST00000237642.6	FAM47E-STBD1	0.00123027
chr3	49169996	49170423	ENST00000305544.4	LAMB2	0.00489779
chr17	42269172	42269352	ENST00000454077.2	ATXN7L3	0.0489779
chr11	122680603	122681022	ENST00000284273.5	UBASH3B	0.0125893
chr4	169137443	169137623	ENST00000393743.3	DDX60	0.00467735
chr2	47132096	47134956	ENST00000409207.1	MCFD2	0.000323594
chr14	105331653	105349570	ENST00000418279.1	CEP170B	1.7378e-07
chr2	74760142	74760472	ENST00000258080.3	HTRA2	0.0281838
chr2	74072358	74074628	ENST00000424659.1	STAMBP	0.00380189
chr6	7229697	7230178	ENST00000334984.6	RREB1	0.0234423
chr19	10791769	10792729	ENST00000250241.8	ILF3	0.0109648
chr16	23476773	23476893	ENST00000309859.4	GGA2	0.0251189
chr17	70122351	70122531	ENST00000245479.2	SOX9	0.0229087
chr11	63673574	63677051	ENST00000361128.5	MARK2	0.0186209
chr19	3015652	3019364	ENST00000426948.2	TLE2	0.00562341
chr7	77256074	77261697	ENST00000435495.2	PTPN12	3.80189e-06
chr5	141367439	141367648	ENST00000356143.1	RNF14	0.0275423
chr20	45878099	45905222	ENST00000396281.4	ZMYND8	0.018197
chr7	91709222	91712879	ENST00000359028.2	AKAP9	0.030903
chr12	132562125	132563505	ENST00000389561.2	EP400	0.011749
chr17	20107725	20109214	ENST00000395527.4	SPECC1	0.0169824
chr1	162531411	162536002	ENST00000271469.3	UAP1	0.0074131
chr10	75290065	75290245	ENST00000339859.4	USP54	0.0177828
chr19	10791786	10792717	ENST00000592763.1	ILF3	0.0223872
chr11	119535174	119535894	ENST00000264025.3	PVRL1	0.0245471
chr19	16191880	16198876	ENST00000588410.1	TPM4	3.98107e-12
chr6	24720224	24720944	ENST00000378119.4	C6orf62	0.00512861
chr19	14588989	14590256	ENST00000345425.2	GIPC1	1.99526e-12
chr11	65306275	65306606	ENST00000322147.4	LTBP3	0.0162181
chr4	110355148	110394246	ENST00000399100.2	SEC24B	0.00194984
chr17	79862526	79862765	ENST00000572995.1	PCYT2	0.00275423
chr19	44235538	44235688	ENST00000270066.6	SMG9	0.0144544
chr10	11543159	11567395	ENST00000609104.1	USP6NL	0.00891251
chr11	2424482	2424868	ENST00000451491.2	TSSC4	0.0275423
chr14	32546339	32619116	ENST00000396582.2	ARHGAP5	0.042658
chr3	49050484	49050634	ENST00000608424.1	WDR6	0.00446684
chr19	3611235	3611803	ENST00000429344.2	CACTIN	0.00371535
chr10	70741303	70742832	ENST00000354185.4	DDX21	1.65959e-09
chr11	62648517	62648694	ENST00000544377.1	SLC3A2	3.31131e-05
chr7	138536981	138552729	ENST00000242365.4	KIAA1549	0.0239883
chr1	207273249	207273338	ENST00000243611.5	C4BPB	0.0398107
chr14	35522522	35550309	ENST00000554794.1	FAM177A1	5.37032e-07
chr12	49221417	49221924	ENST00000540990.1	CACNB3	0.0134896
chr16	57685183	57685330	ENST00000568618.1	GPR56	0.00512861
chr6	44217803	44218833	ENST00000353801.3	HSP90AB1	1.58489e-34
chr17	79526116	79530977	ENST00000573519.1	NPLOC4	0.0316228
chr1	26143428	26144116	ENST00000361547.2	SEPN1	1.28825e-05
chr20	62657301	62659086	ENST00000266079.4	PRPF6	0.0288403
chr2	220073712	220074373	ENST00000289528.5	ZFAND2B	0.0138038
chr1	44087885	44088244	ENST00000414879.1	PTPRF	0.000234423
chr11	101981209	101984904	ENST00000345877.2	YAP1	6.60693e-05
chr3	48884789	48885058	ENST00000454963.1	PRKAR2A	0.0169824
chr3	122292702	122293092	ENST00000296161.4	DTX3L	0.0190546
chr1	67423747	67442353	ENST00000401041.1	MIER1	0.0398107
chr11	120317752	120327828	ENST00000532993.1	ARHGEF12	0.00380189
chr7	73245845	73247014	ENST00000435050.1	CLDN4	4.2658e-05
chr2	55771205	55772244	ENST00000349456.4	CCDC104	1.28825e-06
chr9	140166588	140167998	ENST00000343053.4	NELFB	0.000537032
chr4	128995659	129012654	ENST00000326639.6	LARP1B	6.45654e-06
chr19	47219506	47220384	ENST00000433867.1	PRKD2	0.00676083
chr11	130010358	130011839	ENST00000543137.1	APLP2	0.00162181
chr17	38785030	38793786	ENST00000580419.1	SMARCE1	0.000141254
chr15	65871211	65871991	ENST00000395644.4	VWA9	0.00338844
chrX	44383183	44386503	ENST00000378045.4	FUNDC1	0.0245471
chr14	23345106	23345255	ENST00000546834.1	LRP10	0.00047863
chr11	101981209	101984903	ENST00000537274.1	YAP1	5.24807e-05
chr8	146076209	146077837	ENST00000529143.1	COMMD5	0.00154882
chr18	20516830	20548867	ENST00000582354.1	RBBP8	0.00331131
chr3	48445260	48445679	ENST00000296440.6	PLXNB1	4.16869e-05
chr14	105716703	105717242	ENST00000536364.1	BTBD6	0.000114815
chr19	4652897	4653792	ENST00000536716.1	TNFAIP8L1	0.00630957
chr22	24810539	24811287	ENST00000314328.9	SPECC1L	0.000812831
chr16	57685174	57685351	ENST00000563414.1	GPR56	0.00707946
chrM	12366	14148	ENST00000361567.2	MT-ND5	0
chr2	75117996	75118387	ENST00000409174.1	HK2	0.00562341
chr3	50295094	50295956	ENST00000313601.6	GNAI2	0.00199526
chr12	21668680	21668914	ENST00000542038.1	GOLT1B	0.00138038
chr17	18154724	18155017	ENST00000327031.4	FLII	0.0141254
chr20	62194578	62195508	ENST00000467148.1	HELZ2	0.000794328
chr1	32637910	32638301	ENST00000373625.3	KPNA6	0.00223872
chr16	3536249	3536963	ENST00000407558.4	NAA60	0.00588844
chr1	6246782	6253075	ENST00000465387.1	RPL22	0.000331131
chrX	71492429	71492550	ENST00000316084.6	RPS4X	0.00776247
chr11	62287900	62288890	ENST00000378024.4	AHNAK	0.00011749
chr12	133384788	133385059	ENST00000537452.1	GOLGA3	0.0295121
chr1	211748707	211749217	ENST00000367001.4	SLC30A1	0.00301995
chr14	74206653	74226701	ENST00000435371.1	ELMSAN1	0.00107152
chr16	22343504	22345440	ENST00000299853.5	POLR3E	0.0269153
chr11	45825986	45827744	ENST00000314134.3	SLC35C1	0.0354813
chr16	2999589	2999860	ENST00000253928.9	FLYWCH1	0.0281838
chr6	34826933	34827262	ENST00000452449.2	UHRF1BP1	0.0229087
chr12	54575653	54576190	ENST00000508394.2	SMUG1	0.00416869
chr5	64961776	64961896	ENST00000231526.4	TRAPPC13	0.0301995
chr12	110341796	110354494	ENST00000405876.4	TCHP	0.00870964
chr1	36602654	36602772	ENST00000373162.1	TRAPPC3	0.0380189
chr14	24679092	24682695	ENST00000530996.1	CHMP4A	0.00141254
chr17	42287081	42287734	ENST00000393606.3	UBTF	0.0151356
chr19	55785870	55789098	ENST00000433386.2	HSPBP1	0.00316228
chr17	18111820	18111999	ENST00000541285.1	ALKBH5	0.00275423
chr6	151054983	151107539	ENST00000367328.1	PLEKHG1	0.0141254
chr1	1152310	1152905	ENST00000263741.7	SDF4	0.000162181
chr11	10830298	10830441	ENST00000527419.1	EIF4G2	6.91831e-08
chr16	15091636	15098089	ENST00000325823.7	PDXDC1	0.0151356
chr1	10464230	10468197	ENST00000465632.1	PGD	0.0346737
chr1	9789803	9790043	ENST00000435891.1	CLSTN1	0.0331131
chr10	34648136	34663924	ENST00000374794.3	PARD3	0.011749
chr11	74716672	74717891	ENST00000531509.1	NEU3	0.0074131
chr19	48835617	48835767	ENST00000435956.3	TMEM143	0.0467735
chr1	54665869	54666017	ENST00000360840.5	MRPL37	0.0158489
chr7	1976423	2020367	ENST00000450235.1	MAD1L1	0.0112202
chr17	42266654	42266832	ENST00000589856.1	TMUB2	0.0457088
chr2	136499367	136499578	ENST00000272638.9	UBXN4	0.0169824
chr15	44086069	44086244	ENST00000409614.1	SERF2	0.000141254
chr12	57927062	57936758	ENST00000537439.1	DCTN2	0.0151356
chr13	107144772	107145701	ENST00000245323.4	EFNB2	3.98107e-11
chr4	54294292	54325716	ENST00000504094.1	FIP1L1	4.2658e-05
chr3	143708607	143708907	ENST00000441925.2	C3orf58	0.0288403
chr8	146076210	146078154	ENST00000533270.1	COMMD5	0.0011749
chr3	122186178	122233753	ENST00000493510.1	KPNA1	1.20226e-06
chr11	67205546	67206253	ENST00000341356.5	CORO1B	4.89779e-05
chr14	92537337	92548665	ENST00000554592.1	ATXN3	0.0186209
chr3	50273709	50289937	ENST00000313601.6	GNAI2	0.0301995
chr1	151265077	151265253	ENST00000455060.1	PI4KB	0.00676083
chr8	28910072	28910251	ENST00000287701.10	HMBOX1	0.0338844
chr10	103867339	103868821	ENST00000425280.1	LDB1	0.000169824
chr8	101936439	101960390	ENST00000522542.1	YWHAZ	2.0893e-05
chr1	184663022	184663353	ENST00000318130.8	EDEM3	0.0467735
chr11	252536	252953	ENST00000352303.5	PSMD13	0.00057544
chr12	57008875	57009295	ENST00000379441.3	BAZ2A	0.0489779
chr3	182662880	182703682	ENST00000469954.1	DCUN1D1	0.0154882
chr7	102087428	102088319	ENST00000473939.1	ORAI2	0.0194984
chr4	3319022	3319442	ENST00000382788.3	RGS12	0.0295121
chr4	77941755	77960973	ENST00000505788.1	SEPT11	9.77237e-05
chr6	96986660	96997289	ENST00000369278.4	UFL1	0.000194984
chr5	138269782	138269902	ENST00000355078.5	CTNNA1	0.01
chr17	1478794	1479032	ENST00000412517.3	SLC43A2	0.0165959
chr20	825647	826922	ENST00000381941.3	FAM110A	0.00380189
chr12	76441374	76441614	ENST00000431879.3	NAP1L1	0.0263027
chr15	63349212	63363348	ENST00000358278.3	TPM1	0.000151356
chr16	58059708	58060248	ENST00000219271.3	MMP15	0.0165959
chr5	145838645	145890378	ENST00000394421.2	TCERG1	1.47911e-08
chr14	64194130	64194757	ENST00000247225.6	SGPP1	0.00691831
chr16	1706023	1712510	ENST00000436138.3	CRAMP1L	0.0141254
chr1	219384991	219385377	ENST00000366928.5	LYPLAL1	0.0223872
chr2	128948930	128950071	ENST00000259253.6	UGGT1	0.00204174
chr12	57598950	57599394	ENST00000243077.3	LRP1	0.0316228
chr9	129981109	129981469	ENST00000259351.5	RALGPS1	0.00831764
chr12	51639868	51663365	ENST00000605426.1	SMAGP	0.00109648
chr7	140158890	140159573	ENST00000467513.1	MKRN1	0.000295121
chr19	41774158	41782103	ENST00000593587.1	HNRNPUL1	0.0151356
chr20	34313043	34329877	ENST00000361162.6	RBM39	1.47911e-08
chr11	57585393	57585902	ENST00000415361.2	CTNND1	2.51189e-08
chr19	10781727	10787866	ENST00000589998.1	ILF3	0.00134896
chr1	117156484	117156785	ENST00000369486.3	IGSF3	0.00154882
chr19	10791785	10792717	ENST00000588657.1	ILF3	0.018197
chr11	68381297	68381447	ENST00000524904.1	PPP6R3	0.0154882
chr1	44440648	44441995	ENST00000236067.4	ATP6V0B	0.000812831
chr12	14578263	14613433	ENST00000536444.1	ATF7IP	0.0151356
chr1	207273245	207273335	ENST00000391923.1	C4BPB	0.040738
chr17	74003999	74007694	ENST00000586740.1	EVPL	0.000123027
chr7	150069997	150070355	ENST00000479668.1	REPIN1	5.88844e-06
chr11	2424483	2424869	ENST00000380996.5	TSSC4	0.0229087
chr6	131247787	131384398	ENST00000527411.1	EPB41L2	0.000229087
chr22	31334146	31335994	ENST00000397641.3	MORC2	0.00190546
chr10	11911701	11912845	ENST00000379200.1	PROSER2	2.0893e-06
chr15	30000777	30008841	ENST00000400011.2	TJP1	0.000446684
chr10	13151138	13154576	ENST00000378764.2	OPTN	8.70964e-08
chr12	3921229	3921499	ENST00000447133.3	PARP11	0.0467735
chr15	64686220	64689873	ENST00000261884.3	TRIP4	0.042658
chr10	131973165	131978640	ENST00000368644.1	GLRX3	1.65959e-06
chr1	47838727	47842389	ENST00000371873.5	CMPK1	0.00288403
chr9	131453467	131455027	ENST00000372688.4	SET	0.00128825
chr20	10394325	10394386	ENST00000347364.3	MKKS	0.0371535
chr1	23419243	23420622	ENST00000374623.3	LUZP1	0.0125893
chr11	62648510	62648690	ENST00000535296.1	SLC3A2	2.45471e-06
chr17	19235303	19237370	ENST00000395620.2	EPN2	0.042658
chr11	62342549	62343234	ENST00000476907.1	TUT1	0.00154882
chr1	6695504	6696189	ENST00000542246.1	DNAJC11	0.0074131
chr1	44054546	44056698	ENST00000372414.3	PTPRF	3.01995e-05
chr17	42756018	42767101	ENST00000588210.1	CCDC43	0.0177828
chr1	200883609	200883819	ENST00000367342.4	C1orf106	0.0218776
chr17	65942005	65955813	ENST00000580465.1	BPTF	0.0030903
chr16	2802638	2809656	ENST00000575009.1	SRRM2	0.00281838
chr4	41016072	41016402	ENST00000513611.1	APBB2	0.0416869
chr16	11642985	11643344	ENST00000571688.1	LITAF	2.69153e-05
chr1	26899784	26900922	ENST00000374162.2	RPS6KA1	8.51138e-06
chr19	49378882	49379299	ENST00000600406.1	PPP1R15A	1.47911e-06
chr5	139892475	139907869	ENST00000532219.1	ANKHD1-EIF4EBP3	6.45654e-05
chr4	40440539	40440918	ENST00000507180.1	RBM47	0.00912011
chr19	50162828	50165424	ENST00000377139.3	IRF3	6.76083e-09
chr16	30795106	30795831	ENST00000262525.4	ZNF629	0.0436516
chr5	154320789	154339569	ENST00000265229.8	MRPL22	0.025704
chr7	140034657	140034927	ENST00000326232.9	SLC37A3	0.0380189
chr12	52387961	52388231	ENST00000542485.1	ACVR1B	0.0239883
chr6	131247785	131384365	ENST00000530481.1	EPB41L2	0.000229087
chr17	74625137	74625706	ENST00000156626.7	ST6GALNAC1	0.0354813
chr15	75684597	75687149	ENST00000360439.4	SIN3A	0.00371535
chr11	60703755	60704614	ENST00000540112.1	TMEM132A	8.70964e-05
chr22	38881540	38882139	ENST00000396821.3	DDX17	4.16869e-07
chr16	57685172	57685352	ENST00000562003.1	GPR56	0.00660693
chr16	3536241	3536929	ENST00000572584.1	NAA60	0.0074131
chr19	41808684	41808774	ENST00000263367.3	HNRNPUL1	0.0251189
chr8	144642028	144642841	ENST00000262580.4	GSDMD	0.0295121
chr6	90037783	90037994	ENST00000435041.2	UBE2J1	0.0229087
chr9	114803123	114803630	ENST00000374270.3	SUSD1	0.00812831
chr12	12274010	12277539	ENST00000540527.1	LRP6	0.00851138
chr16	70696750	70698305	ENST00000338779.6	MTSS1L	0.0123027
chr3	45721714	45721895	ENST00000273317.4	LIMD1	0.0389045
chr19	9763546	9767229	ENST00000293648.4	ZNF562	0.00269153
chr18	12329002	12337393	ENST00000269143.3	AFG3L2	0.00676083
chr2	27293354	27293472	ENST00000429985.1	OST4	0.0371535
chr15	65871484	65871986	ENST00000420799.2	VWA9	0.030903
chr16	58552394	58552776	ENST00000447443.1	SETD6	0.00588844
chr1	155895633	155899165	ENST00000368319.3	KIAA0907	0.0446684
chr1	32832162	32842110	ENST00000526031.1	BSDC1	0.00354813
chr11	71718330	71725082	ENST00000541584.1	NUMA1	0.00107152
chr19	39936245	39949885	ENST00000402194.2	SUPT5H	7.07946e-09
chrX	38663998	38665128	ENST00000457894.1	MID1IP1	3.31131e-09
chr1	155630131	155630520	ENST00000295566.4	YY1AP1	0.0354813
chr11	16837797	16848060	ENST00000355661.3	PLEKHA7	0.00141254
chr2	85835478	85835926	ENST00000306336.5	C2orf68	0.0446684
chr3	183853170	183853350	ENST00000273783.3	EIF2B5	0.0467735
chr2	203071592	203071825	ENST00000409181.1	SUMO1	0.0147911
chr17	27085243	27085482	ENST00000452648.3	FAM222B	0.040738
chr19	11559984	11561682	ENST00000587327.1	PRKCSH	0.00154882
chr11	65660115	65661488	ENST00000532401.1	FOSL1	0.0154882
chr22	28307004	28315143	ENST00000436663.1	PITPNB	0.00812831
chr5	167850771	167850891	ENST00000524228.1	WWC1	0.0281838
chr17	74004002	74007668	ENST00000301607.3	EVPL	0.000112202
chr1	11865520	11865816	ENST00000418034.1	MTHFR	0.0380189
chr11	65408543	65409820	ENST00000534313.1	SIPA1	0.040738
chr11	66466985	66472426	ENST00000309996.2	SPTBN2	6.30957e-06
chr1	9910607	9910696	ENST00000400904.3	CTNNBIP1	0.0467735
chr3	97663720	97663810	ENST00000389622.2	CRYBG3	0.0354813
chr5	95997837	96075796	ENST00000508830.1	CAST	0.00011749
chr6	20493761	20493941	ENST00000346618.3	E2F3	0.042658
chr19	19040009	19042211	ENST00000433218.2	HOMER3	0.0263027
chr4	2939668	2940649	ENST00000314262.6	NOP14	0.00912011
chr18	20516838	20517081	ENST00000583594.1	RBBP8	0.00562341
chr19	10791763	10792724	ENST00000420083.1	ILF3	0.0154882
chr17	2202731	2203897	ENST00000544865.1	SMG6	0.000977237
chr5	133909397	133915164	ENST00000282605.4	PHF15	8.70964e-06
chr20	57486006	57486247	ENST00000313949.7	GNAS	5.01187e-11
chr3	49764460	49764881	ENST00000460540.1	IP6K1	0.00354813
chr1	197127811	197128262	ENST00000367405.4	ZBTB41	0.0194984
chr2	242182086	242186249	ENST00000427487.1	HDLBP	0.00933254
chr1	117122245	117127283	ENST00000369483.1	IGSF3	0.00288403
chr17	77911114	77911565	ENST00000310924.2	TBC1D16	0.0398107
chr11	63672481	63676956	ENST00000508192.1	MARK2	0.0338844
chr14	69371418	69376086	ENST00000553370.1	ACTN1	0.0109648
chr7	102114938	102119325	ENST00000292614.5	POLR2J	0.00057544
chr5	31515100	31526433	ENST00000512302.1	DROSHA	0.011749
chr17	73497979	73499547	ENST00000321617.3	CASKIN2	0.047863
chr17	18602497	18604748	ENST00000572555.1	TRIM16L	0.0144544
chr7	33045408	33046155	ENST00000242209.4	FKBP9	0.047863
chr19	54377648	54379293	ENST00000391771.1	MYADM	1.99526e-20
chr2	55199324	55199473	ENST00000394609.2	RTN4	0.00223872
chr16	67262987	67263165	ENST00000563953.1	TMEM208	0.00123027
chr12	69742194	69744022	ENST00000548839.1	LYZ	2.5704e-06
chr17	75398476	75398746	ENST00000431235.2	SEPT9	0.0104713
chr11	73584041	73587562	ENST00000537289.1	COA4	0.000416869
chr17	46926664	46937764	ENST00000258947.3	CALCOCO2	8.12831e-09
chr4	25931226	25931435	ENST00000514384.1	SMIM20	0.020893
chr17	7365552	7365732	ENST00000380599.4	ZBTB4	0.0218776
chr1	246810617	246811186	ENST00000366512.3	CNST	0.0389045
chr1	19546142	19549251	ENST00000375199.3	EMC1	0.00933254
chr15	43714235	43724660	ENST00000382044.4	TP53BP1	0.00398107
chr1	28785724	28800557	ENST00000373836.3	PHACTR4	0.00194984
chr17	40277739	40280720	ENST00000346213.4	RAB5C	0.0158489
chr17	80156283	80159697	ENST00000392343.3	CCDC57	0.0380189
chr6	131247777	131277625	ENST00000525193.1	EPB41L2	0.000707946
chr9	35697333	35697754	ENST00000540444.1	TLN1	0.00363078
chr5	96038568	96075796	ENST00000511782.1	CAST	0.0047863
chr1	113243265	113243356	ENST00000369644.1	MOV10	0.0199526
chr10	114710038	114710578	ENST00000545257.1	TCF7L2	0.00457088
chr19	49464161	49464894	ENST00000354470.3	BAX	0.00363078
chr11	65408537	65409815	ENST00000394227.3	SIPA1	0.0331131
chr1	154941077	154941350	ENST00000444179.1	SHC1	0.000501187
chr9	46386494	46386674	ENST00000377525.1	FAM27E1	0.0467735
chr16	27789923	27790313	ENST00000261588.4	KIAA0556	0.0234423
chr2	220149524	220149795	ENST00000336576.5	DNAJB2	0.00588844
chr11	62342546	62343231	ENST00000308436.7	TUT1	0.00104713
chr1	39826636	39827295	ENST00000567887.1	MACF1	0.0275423
KB021647.1	122694	123106	ENST00000604940.1	CNOT3	0.047863
chrX	123181348	123185006	ENST00000371157.3	STAG2	0.00489779
chr14	21961079	21961259	ENST00000262709.3	TOX4	0.0040738
chrX	70516794	70519794	ENST00000373856.3	NONO	6.76083e-05
chr11	66034648	66035276	ENST00000394067.2	KLC2	2.81838e-06
chr11	65685299	65686533	ENST00000449692.3	C11orf68	0.00398107
chr11	118633966	118636017	ENST00000534980.1	DDX6	8.12831e-05
chr12	32135541	32136140	ENST00000312561.4	KIAA1551	0.00489779
chr1	6659148	6659467	ENST00000463043.1	KLHL21	0.0457088
chr19	10781689	10787861	ENST00000449870.1	ILF3	0.0020893
chr7	139086986	139107158	ENST00000354926.4	C7orf55-LUC7L2	0.0040738
chr11	66025233	66030405	ENST00000421552.1	KLC2	0.000213796
chr12	130827544	130830375	ENST00000245255.3	PIWIL1	0.0263027
chr9	135933651	135933890	ENST00000342018.8	GTF3C5	0.0288403
chr2	242174588	242178140	ENST00000310931.4	HDLBP	3.31131e-05
chr5	145493473	145493833	ENST00000274562.9	LARS	0.0363078
chr16	3536266	3536952	ENST00000575076.1	NAA60	0.00954993
chr14	21679072	21681136	ENST00000430246.2	HNRNPC	2.51189e-21
chr9	131395817	131395938	ENST00000358161.5	SPTAN1	0.0040738
chr17	37819296	37819687	ENST00000394250.4	STARD3	0.0042658
chr6	42988856	42989036	ENST00000326974.4	KLHDC3	0.0218776
chr9	33927879	33941656	ENST00000418786.2	UBAP2	0.0190546
chr15	42041764	42046725	ENST00000219905.7	MGA	0.0102329
chr16	69368515	69368934	ENST00000306875.4	COG8	0.00295121
chr5	137878529	137878959	ENST00000360541.5	ETF1	0.0229087
chr17	79674061	79674556	ENST00000333676.3	MRPL12	1e-15
chr4	3319023	3319442	ENST00000543385.1	RGS12	0.0234423
chr1	16051887	16054618	ENST00000375799.3	PLEKHM2	0.0239883
chr14	23549340	23559231	ENST00000262710.1	ACIN1	0.000812831
chr14	105412645	105412825	ENST00000333244.5	AHNAK2	0.00102329
chr19	3014608	3019358	ENST00000591529.1	TLE2	0.00794328
chr6	64282096	64286710	ENST00000370651.3	PTP4A1	8.12831e-05
chr1	231472879	231473627	ENST00000391858.4	SPRTN	0.025704
chr17	38062382	38066089	ENST00000394179.1	GSDMB	0.0114815
chr16	11980430	11990589	ENST00000434724.2	GSPT1	8.31764e-07
chr3	49050479	49050629	ENST00000448293.1	WDR6	0.0040738
chr2	65454916	65467050	ENST00000260641.5	ACTR2	0.0057544
chr3	150301908	150302027	ENST00000383043.3	EIF2A	1.07152e-06
chr6	38139794	38140065	ENST00000314100.6	BTBD9	0.00295121
chr9	130942726	130950161	ENST00000324544.2	CIZ1	0.000398107
chr19	50119033	50124872	ENST00000418929.2	PRR12	0.000537032
chr1	153920180	153920656	ENST00000368630.3	CRTC2	5.7544e-05
chr11	77103474	77184604	ENST00000524847.1	PAK1	0.0295121
chr6	41903673	41903734	ENST00000415497.2	CCND3	0.0281838
chr15	40327526	40327797	ENST00000382727.2	EIF2AK4	0.0223872
chr1	184043137	184043346	ENST00000361641.1	TSEN15	0.000457088
chr9	100971401	100995769	ENST00000375064.1	TBC1D2	1.28825e-06
chr19	35516953	35517313	ENST00000317991.5	GRAMD1A	0.0158489
chr16	3640715	3641045	ENST00000294008.3	SLX4	0.01
chr12	56559300	56565118	ENST00000267064.4	SMARCC2	0.000128825
chr17	55940352	55943883	ENST00000581898.1	CUEDC1	0.0134896
chr21	40714942	40720979	ENST00000380748.1	HMGN1	0.000104713
chr14	23370880	23371304	ENST00000557245.1	RBM23	0.0338844
chr20	3090287	3090618	ENST00000348031.2	UBOX5	0.0057544
chr8	21982906	21984766	ENST00000312841.8	HR	0.000645654
chr11	57585394	57585903	ENST00000529526.1	CTNND1	2.75423e-08
chr9	136901684	136906974	ENST00000371834.2	BRD3	0.000707946
chr1	11864292	11864473	ENST00000431243.1	MTHFR	0.040738
chr19	11105547	11121084	ENST00000450717.3	SMARCA4	0.000489779
chr19	55899991	55900256	ENST00000560583.1	RPL28	0.0204174
chrX	41192950	41193250	ENST00000399959.2	DDX3X	0.0380189
chr16	90034318	90034468	ENST00000268676.7	DEF8	0.0380189
chr12	102147283	102151366	ENST00000299314.7	GNPTAB	0.0489779
chr3	9879620	9879827	ENST00000433535.2	RPUSD3	0.0109648
chr16	28977671	28978358	ENST00000320805.4	NFATC2IP	0.0489779
chr12	14576888	14577117	ENST00000536279.1	ATF7IP	0.0190546
chr1	6246533	6253092	ENST00000234875.4	RPL22	6.60693e-07
chr10	75552399	75552579	ENST00000603187.1	ZSWIM8	0.047863
chr3	124351539	124376611	ENST00000428018.2	KALRN	0.0017378
chr1	6653440	6659461	ENST00000496707.1	KLHL21	0.018197
chr16	29817946	29819601	ENST00000219782.6	MAZ	3.16228e-05
chr8	144331906	144332653	ENST00000522452.1	ZFP41	0.0112202
chr5	131606666	131607053	ENST00000379018.3	PDLIM4	0.00446684
chr16	67979309	67979669	ENST00000316341.3	SLC12A4	0.0229087
chr5	176332140	176332380	ENST00000506128.1	UIMC1	0.042658
chr12	120534593	120536898	ENST00000229340.5	RAB35	2.39883e-05
chr20	30533110	30539866	ENST00000202017.4	PDRG1	1.28825e-06
chr10	75257896	75260471	ENST00000394811.2	USP54	0.00870964
chr11	64888102	64888484	ENST00000525297.1	FAU	5.88844e-09
chr2	65540668	65543915	ENST00000452315.1	SPRED2	0.0213796
chr1	202729654	202736100	ENST00000367265.3	KDM5B	0.0030903
chr1	45798296	45798492	ENST00000372104.1	MUTYH	0.00346737
chr1	204434411	204459223	ENST00000367187.3	PIK3C2B	0.0162181
chr15	63340803	63354797	ENST00000559281.1	TPM1	6.60693e-05
chr16	11445046	11445222	ENST00000576027.1	RMI2	0.00371535
chr3	118930586	118931363	ENST00000467604.1	B4GALT4	0.000812831
chr7	6414153	6431562	ENST00000348035.4	RAC1	0.000123027
chr17	30820466	30820945	ENST00000318217.5	MYO1D	0.000446684
chr11	7674777	7674987	ENST00000299492.4	PPFIBP2	0.0467735
chr7	99171078	99171467	ENST00000425063.1	ZNF655	0.0204174
chrX	129149353	129162691	ENST00000303743.5	BCORL1	0.040738
chr11	65307065	65307336	ENST00000526927.1	LTBP3	0.0151356
chr11	65306289	65306590	ENST00000532932.1	LTBP3	0.0190546
chr10	112631653	112641031	ENST00000280154.7	PDCD4	0.018197
chr5	96038594	96075782	ENST00000510156.1	CAST	0.00204174
chr4	139981754	139983177	ENST00000512627.1	ELF2	0.0234423
chr2	172546654	172563856	ENST00000422646.1	DYNC1I2	0.0218776
chr9	136628687	136628956	ENST00000371850.3	VAV2	0.0389045
chr11	63677923	63678491	ENST00000377809.4	MARK2	0.00524807
chr8	144642045	144642823	ENST00000533888.1	GSDMD	0.0338844
chr22	24562674	24563273	ENST00000337989.7	CABIN1	2.81838e-07
chr5	14290950	14293154	ENST00000344204.4	TRIO	0.00831764
chr2	178096441	178096708	ENST00000448782.1	NFE2L2	0.00234423
chrX	123156479	123171390	ENST00000455404.1	STAG2	0.00114815
chr20	4162619	4163335	ENST00000278795.3	SMOX	0.0489779
chr16	4940910	4941950	ENST00000345988.2	PPL	0.00144544
chr19	3061221	3062555	ENST00000327141.4	AES	0.00128825
chr17	9146508	9147078	ENST00000538852.1	NTN1	0.0134896
chr15	30000777	30008842	ENST00000346128.6	TJP1	0.000398107
chr17	18111834	18111984	ENST00000399138.4	ALKBH5	0.0131826
chr9	86301057	86322969	ENST00000376395.4	UBQLN1	8.91251e-08
chr8	28910071	28910370	ENST00000397358.3	HMBOX1	0.0239883
chr1	171526452	171530194	ENST00000495585.1	PRRC2C	1.94984e-07
chr3	133293896	133302905	ENST00000507408.1	CDV3	0.0114815
chr2	39212580	39214695	ENST00000402219.2	SOS1	0.00316228
chr20	55048450	55052066	ENST00000023939.4	RTFDC1	0.0239883
chr19	41858684	41859816	ENST00000221930.5	TGFB1	0.000288403
chr15	83657904	83658804	ENST00000304191.3	FAM103A1	0.00891251
chr16	70605799	70606188	ENST00000302516.5	SF3B3	3.80189e-05
chr13	107195939	107220122	ENST00000400198.3	ARGLU1	3.01995e-06
chr1	230974057	230974476	ENST00000470540.1	C1orf198	0.00870964
chr16	723493	724165	ENST00000569197.2	RHOT2	0.0389045
chr1	171509286	171514661	ENST00000392078.3	PRRC2C	4.36516e-07
chr14	103969321	103969618	ENST00000554627.1	MARK3	0.000758578
chr1	1640329	1653072	ENST00000358779.5	CDK11A	9.77237e-08
chr19	49216324	49216532	ENST00000318083.6	MAMSTR	0.00489779
chr8	23147540	23147801	ENST00000518840.1	R3HCC1	0.000954993
chr5	6754946	6755276	ENST00000230859.6	PAPD7	0.00758578
chr16	31123540	31123930	ENST00000219794.6	BCKDK	0.0138038
chr1	19546128	19549267	ENST00000375208.3	EMC1	0.00954993
chr9	33817594	33886960	ENST00000263228.3	UBE2R2	1.04713e-08
chr20	30822342	30822941	ENST00000375749.3	POFUT1	0.000691831
chr17	61769691	61771539	ENST00000361357.3	MAP3K3	0.0104713
chr1	52252281	52253573	ENST00000371714.1	OSBPL9	0.00724436
chr18	8798279	8818976	ENST00000359865.3	SOGA2	0.0112202
chr19	56088898	56090856	ENST00000325421.4	ZNF579	0.000977237
chr1	89474617	89475162	ENST00000445969.1	GBP3	0.00398107
chr16	57685182	57685359	ENST00000561833.1	GPR56	0.0141254
chr19	48646851	48673541	ENST00000427526.2	LIG1	1.8197e-05
chr22	28307015	28315196	ENST00000335272.5	PITPNB	0.011749
chr5	139892493	139906536	ENST00000297183.6	ANKHD1	2.81838e-05
chr17	76968150	76968537	ENST00000262776.3	LGALS3BP	4.7863e-05
chr1	29313965	29320018	ENST00000373798.1	EPB41	0.00831764
chr2	110301813	110321970	ENST00000437928.1	SEPT10	1.34896e-06
chr16	57685181	57685354	ENST00000563862.1	GPR56	0.011749
chr12	56346902	56347811	ENST00000551156.1	DGKA	4.57088e-08
chr16	67979308	67979669	ENST00000338335.3	SLC12A4	0.0245471
chr16	72143331	72146802	ENST00000536867.1	DHX38	0.0301995
chr16	8889302	8890277	ENST00000333050.6	TMEM186	0.00141254
chr17	17699234	17699924	ENST00000353383.1	RAI1	0.00891251
chr22	21976973	21977244	ENST00000342192.4	UBE2L3	0.000588844
chr1	228581792	228588666	ENST00000493030.2	TRIM11	0.00524807
chrX	70516784	70518665	ENST00000373841.1	NONO	6.91831e-05
chr7	101821850	101838832	ENST00000550008.2	CUX1	0.00912011
chr17	61769691	61771538	ENST00000361733.3	MAP3K3	0.0123027
chr22	30636972	30637391	ENST00000249075.3	LIF	0.00537032
chr16	2313214	2317195	ENST00000569709.1	RNPS1	0.0114815
chr2	241570192	241570669	ENST00000430267.1	GPR35	0.00281838
chr11	57585391	57585901	ENST00000529873.1	CTNND1	2.88403e-08
chr2	55199324	55199475	ENST00000357376.3	RTN4	0.00234423
chrX	47089215	47089396	ENST00000357227.4	CDK16	0.0316228
chr16	57685178	57685356	ENST00000563445.1	GPR56	0.0074131
chr2	25982436	26003178	ENST00000404843.1	ASXL2	0.00190546
chr2	213872035	213872785	ENST00000457361.1	IKZF2	0.0229087
chr6	131247773	131384413	ENST00000445890.2	EPB41L2	0.000295121
chr19	5696326	5699072	ENST00000540670.2	LONP1	0.0371535
chr14	102807953	102808644	ENST00000559155.1	ZNF839	0.00933254
chr13	52508821	52509001	ENST00000400370.3	ATP7B	0.0186209
chr12	80214657	80239157	ENST00000437004.2	PPP1R12A	2.81838e-05
chr1	9794037	9794128	ENST00000435891.1	CLSTN1	0.0398107
chr20	48697690	48698200	ENST00000341698.2	TMEM189-UBE2V1	4.89779e-07
chr17	37884407	37884915	ENST00000406381.2	ERBB2	0.00177828
chr22	35782910	35783091	ENST00000216117.8	HMOX1	0.00363078
chr2	61108910	61118953	ENST00000394479.3	REL	0.0346737
chr16	58218208	58231794	ENST00000262506.3	CSNK2A2	0.000162181
chr10	99519313	99519614	ENST00000370613.3	ZFYVE27	0.00263027
chrX	70472501	70472917	ENST00000373978.1	ZMYM3	0.0323594
chr2	220406558	220407729	ENST00000535926.1	CHPF	0.0017378
chr15	44086083	44086320	ENST00000249786.4	SERF2	2.04174e-05
chr1	52252285	52253575	ENST00000428468.1	OSBPL9	0.00776247
chr1	179814709	179815636	ENST00000609928.1	TOR1AIP2	0.0169824
chr8	82713428	82713696	ENST00000396330.2	SNX16	0.0288403
chrX	37698657	37698838	ENST00000378578.4	DYNLT3	0.0263027
chr5	33988856	33989334	ENST00000382072.2	AMACR	0.0457088
chr3	9512201	9512559	ENST00000399686.2	SETD5	0.0363078
chr19	15533350	15535550	ENST00000599910.2	WIZ	0.020893
chr14	92530422	92548665	ENST00000429774.2	ATXN3	0.0323594
chr5	114961395	114961546	ENST00000408996.4	TICAM2	0.0380189
chr4	83821319	83821488	ENST00000507676.1	SEC31A	0.0363078
chr22	41996815	41997056	ENST00000263256.6	DESI1	0.00549541
chr22	37458593	37458952	ENST00000403888.3	KCTD17	0.00109648
chr19	4090318	4090678	ENST00000262948.5	MAP2K2	2.75423e-05
chr4	170641129	170641636	ENST00000347613.4	CLCN3	1.62181e-05
chr7	1976414	2054229	ENST00000406869.1	MAD1L1	0.00120226
chr10	123970200	123976192	ENST00000514539.1	TACC2	0.00371535
chr13	73636024	73650129	ENST00000539231.1	KLF5	2.29087e-07
chr8	103220360	103251102	ENST00000519962.1	RRM2B	0.0338844
chr15	45899337	45900175	ENST00000220531.3	BLOC1S6	0.0436516
chr19	34706514	34710452	ENST00000433627.5	LSM14A	0.00954993
chr19	35651647	35657047	ENST00000342879.3	FXYD5	1.12202e-09
chr19	59024896	59025462	ENST00000354590.3	ZBTB45	0.017378
chr10	24762265	24790367	ENST00000438429.1	KIAA1217	0.00676083
chr3	52727540	52728419	ENST00000394799.2	GNL3	7.94328e-05
chr15	52652209	52659249	ENST00000399233.2	MYO5A	0.0263027
chr3	15480698	15480758	ENST00000432764.2	EAF1	0.00812831
chr19	1876974	1877242	ENST00000250974.9	ABHD17A	0.0446684
chr12	51457388	51458169	ENST00000228515.1	CSRNP2	0.0489779
chr19	40827538	40834338	ENST00000392035.2	C19orf47	3.23594e-05
chr1	9809624	9811659	ENST00000377288.3	CLSTN1	0.00017378
chr19	46271377	46272484	ENST00000317578.6	SIX5	0.0316228
chr13	33109931	33111032	ENST00000267068.3	N4BP2L2	0.00616595
chr3	134089893	134093703	ENST00000506107.1	AMOTL2	0.000194984
chr8	127565940	127566687	ENST00000304916.3	FAM84B	0.0275423
chr5	140051059	140051510	ENST00000358337.5	WDR55	0.0281838
chr8	28047281	28047459	ENST00000537665.1	ELP3	0.0338844
chr4	25931200	25931434	ENST00000506197.2	SMIM20	0.0128825
chr14	76249515	76330028	ENST00000298832.9	TTLL5	0.0263027
chr10	81915296	81915595	ENST00000265447.4	ANXA11	0.000389045
chr16	577851	598150	ENST00000568988.1	CAPN15	0.000323594
chr6	71298823	71299272	ENST00000370474.3	C6orf57	0.047863
chr9	88916197	88918011	ENST00000277141.6	ZCCHC6	0.0190546
chr22	20922834	20937499	ENST00000263205.7	MED15	0.0416869
chr5	148872506	148873135	ENST00000261798.5	CSNK1A1	0.0457088
chr5	138269792	138269882	ENST00000540387.1	CTNNA1	0.0275423
chr16	2569602	2570072	ENST00000330398.4	ATP6V0C	5.7544e-06
chr15	44751277	44778776	ENST00000559793.1	CTDSPL2	0.00269153
chr18	9516857	9517156	ENST00000585015.1	RALBP1	1.99526e-06
chr1	20008705	20008944	ENST00000294543.6	TMCO4	0.0363078
chr20	48697690	48698164	ENST00000371674.3	UBE2V1	8.31764e-07
chr22	36678103	36697632	ENST00000216181.5	MYH9	4.57088e-06
chr7	151046232	151064102	ENST00000566856.1	NUB1	1.69824e-10
chr19	50162828	50163034	ENST00000596822.1	IRF3	3.23594e-05
chr5	126859175	126862359	ENST00000442138.2	PRRC1	3.16228e-06
chr12	133384788	133385059	ENST00000450791.2	GOLGA3	0.0295121
chr22	50967585	50968428	ENST00000395680.1	TYMP	0.00363078
chr7	90042048	90042317	ENST00000394605.2	CLDN12	0.0147911
chr1	154227787	154229689	ENST00000433615.1	UBAP2L	0.00134896
chr11	66466968	66475142	ENST00000529997.1	SPTBN2	8.31764e-10
chr3	134089841	134090754	ENST00000505596.1	AMOTL2	0.000218776
chr2	203432353	203432474	ENST00000374574.2	BMPR2	0.000104713
chr17	76696443	76778324	ENST00000591455.1	CYTH1	0.0047863
chr9	710890	711249	ENST00000382303.1	KANK1	0.0489779
chr4	54294199	54325716	ENST00000337488.6	FIP1L1	8.12831e-07
chr17	66519900	66526083	ENST00000588188.2	PRKAR1A	1.99526e-13
chr15	31665222	31665313	ENST00000307145.3	KLF13	0.0467735
chr22	39925097	39925456	ENST00000334678.3	RPS19BP1	1.04713e-05
chr1	151376308	151376609	ENST00000271715.2	POGZ	0.00263027
chr19	30193725	30199231	ENST00000591243.1	C19orf12	0.0323594
chr14	103363702	103371759	ENST00000392745.2	TRAF3	0.0239883
chr9	33927883	33941654	ENST00000379238.1	UBAP2	0.00436516
chr2	86693645	86697354	ENST00000409556.1	KDM3A	0.00363078
chr2	65299172	65299771	ENST00000537589.1	CEP68	0.0281838
chr14	90722900	90730169	ENST00000553835.1	PSMC1	0.0371535
chr3	195997285	196014561	ENST00000441879.1	PCYT1A	0.0213796
chr5	68498347	68505623	ENST00000283006.2	CENPH	0.00691831
chr6	43738849	43742088	ENST00000520948.1	VEGFA	0.0380189
chr20	7962815	7963235	ENST00000246024.2	TMX4	0.0275423
chr1	51436045	51439620	ENST00000396148.1	CDKN2C	0.0245471
chr15	90378550	90378729	ENST00000398333.3	C15orf38-AP3S2	0.0040738
chr7	148975489	148979513	ENST00000434415.1	ZNF783	0.0288403
chr11	66458922	66460040	ENST00000533211.1	SPTBN2	0.0263027
chr20	43126757	43127772	ENST00000342374.4	SERINC3	0.000758578
chr5	130766574	130766755	ENST00000507093.1	RAPGEF6	0.0446684
chr9	35724036	35724910	ENST00000314888.9	TLN1	1.1749e-07
chr2	207026114	207027242	ENST00000392222.2	EEF1B2	0.00524807
chr16	15091634	15098088	ENST00000563679.1	PDXDC1	0.0151356
chr8	23118224	23118435	ENST00000313219.7	CHMP7	0.00234423
chr17	57270868	57271047	ENST00000578777.1	PRR11	0.00301995
chr17	55940336	55943850	ENST00000585294.1	CUEDC1	0.0245471
chr2	85808975	85809120	ENST00000432071.1	VAMP8	0.0074131
chr21	45560213	45564981	ENST00000449622.1	C21orf33	0.01
chr19	13888900	13889276	ENST00000593274.1	C19orf53	6.0256e-07
chr15	40750932	40751143	ENST00000560846.1	BAHD1	0.01
chr3	133293896	133302902	ENST00000420115.2	CDV3	0.00562341
chr3	37323703	37366969	ENST00000437131.1	GOLGA4	1.25893e-11
chr11	64571878	64572601	ENST00000377321.1	MEN1	0.000954993
chr10	75003574	75003814	ENST00000242505.6	FAM149B1	0.0416869
chr11	64027526	64028872	ENST00000279230.6	PLCB3	0.0316228
chr1	153591279	153591429	ENST00000368699.1	S100A13	0.00323594
chr16	83999458	83999728	ENST00000343939.2	OSGIN1	0.0134896
chr1	33790246	33790487	ENST00000373418.3	PHC2	0.000851138
chr10	101636528	101636857	ENST00000543621.1	DNMBP	0.047863
chr3	153993784	153994592	ENST00000308361.6	DHX36	0.0040738
chr16	19535318	19536184	ENST00000565376.2	CCP110	0.0338844
chr20	25176355	25187764	ENST00000376652.4	ENTPD6	0.0398107
chr7	77200411	77214862	ENST00000415482.2	PTPN12	0.0138038
chr15	91424625	91425523	ENST00000268171.3	FURIN	3.0903e-09
chr9	99212664	99246882	ENST00000375249.4	HABP4	3.31131e-06
chr17	7163222	7163312	ENST00000538261.3	CLDN7	0.0186209
chr5	54516241	54516391	ENST00000513312.1	MCIDAS	0.020893
chr19	49118587	49119382	ENST00000084795.5	RPL18	3.89045e-07
chr12	56346915	56347799	ENST00000331886.5	DGKA	3.01995e-07
chr4	40440537	40440890	ENST00000513473.1	RBM47	0.0131826
chr7	138764156	138764754	ENST00000464606.1	ZC3HAV1	0.000707946
chr11	74660339	74676120	ENST00000532972.1	SPCS2	0.000338844
chr17	18167127	18168229	ENST00000323019.4	MIEF2	0.000316228
chr5	139876228	139876858	ENST00000532219.1	ANKHD1-EIF4EBP3	0.011749
chr15	90814639	90815203	ENST00000379095.3	NGRN	0.00158489
chr16	57685181	57685356	ENST00000569158.1	GPR56	0.0158489
chr19	36427809	36430683	ENST00000588831.1	LRFN3	0.011749
chr11	46402815	46404256	ENST00000533952.1	MDK	3.31131e-06
chr11	117115186	117152094	ENST00000300650.4	RNF214	0.0269153
chr6	91225659	91228986	ENST00000369327.3	MAP3K7	0.00758578
chr17	61510576	61510725	ENST00000581573.1	CYB561	0.0371535
chr1	28823284	28823735	ENST00000373836.3	PHACTR4	0.0102329
chr2	102314952	102440434	ENST00000302217.5	MAP4K4	2.75423e-05
chr20	5170825	5171003	ENST00000535100.1	CDS2	0.0363078
chr12	132237708	132239958	ENST00000535236.1	SFSWAP	0.0245471
chr17	37819291	37819737	ENST00000580611.1	STARD3	0.00794328
chr17	74079189	74079698	ENST00000589210.1	EXOC7	0.0234423
chr1	38489931	38490140	ENST00000373014.4	UTP11L	0.0229087
chr2	113287145	113287326	ENST00000233336.6	TTL	0.00457088
chr6	131276412	131334735	ENST00000529709.1	EPB41L2	0.00933254
chr1	117156488	117156787	ENST00000318837.6	IGSF3	0.00131826
chr11	20141226	20141496	ENST00000360655.4	NAV2	0.0275423
chr16	87741418	87744866	ENST00000270583.5	KLHDC4	0.0346737
chr12	14578307	14613445	ENST00000261168.4	ATF7IP	0.0141254
chr11	64601757	64603921	ENST00000342711.5	CDC42BPG	0.000371535
chr14	21679067	21681129	ENST00000555914.1	HNRNPC	1.99526e-21
chr9	34241326	34249798	ENST00000545103.1	UBAP1	0.00691831
chr16	57206720	57212472	ENST00000570184.1	FAM192A	0.00489779
chr19	39936232	39944082	ENST00000594990.1	SUPT5H	9.33254e-10
chr1	6653415	6659449	ENST00000377658.4	KLHL21	0.00457088
chr11	130013249	130013700	ENST00000338167.5	APLP2	3.31131e-08
chr19	3464206	3465826	ENST00000589123.1	NFIC	0.00047863
chr21	37713789	37717002	ENST00000400485.1	MORC3	0.0467735
chr10	34648133	34663881	ENST00000346874.4	PARD3	0.0125893
chr14	55369198	55369377	ENST00000543643.2	GCH1	0.0147911
chr11	64577269	64578020	ENST00000377326.3	MEN1	0.0354813
chr1	3546154	3546244	ENST00000378344.2	TPRG1L	0.040738
JH159138.1	67151	68042	ENST00000572361.1	HYOU1	0.0295121
chr1	246704248	246704458	ENST00000366514.4	TFB2M	0.0323594
chr4	2939678	2940038	ENST00000502735.1	NOP14	0.0269153
chr2	99788028	99797427	ENST00000409107.1	MITD1	0.0125893
chr11	66026145	66029300	ENST00000531240.1	KLC2	1.54882e-05
chr6	155131179	155139647	ENST00000367186.4	SCAF8	0.040738
chr1	175913967	175914117	ENST00000367666.1	RFWD2	0.0275423
chr17	27208255	27209199	ENST00000585169.1	FLOT2	0.0112202
chr16	29856189	29858681	ENST00000357402.5	MVP	7.94328e-13
chr9	32984799	32989871	ENST00000477119.1	APTX	0.0346737
chr1	227935785	227946816	ENST00000366759.4	SNAP47	0.0151356
chrX	123181345	123185033	ENST00000218089.9	STAG2	0.00616595
chr10	99519293	99519592	ENST00000370610.3	ZFYVE27	0.00263027
chr12	32260324	32480887	ENST00000548411.1	BICD1	0.0316228
chr1	949742	949920	ENST00000379389.4	ISG15	7.94328e-32
chr3	51737747	51737984	ENST00000457573.1	TEX264	0.000724436
chr10	128822977	128830010	ENST00000280333.6	DOCK1	0.0288403
chr7	101821847	101838828	ENST00000292538.4	CUX1	0.0123027
chr16	67576003	67577083	ENST00000422602.2	FAM65A	4.89779e-10
chr4	26322566	26364142	ENST00000355476.3	RBPJ	0.0457088
chr4	77230336	77231197	ENST00000539752.1	FAM47E-STBD1	0.0125893
chr1	186292939	186296725	ENST00000367478.4	TPR	5.01187e-06
chr14	51101604	51101992	ENST00000553731.1	SAV1	0.0218776
chr17	41102566	41103907	ENST00000421990.2	PTGES3L-AARSD1	0.0165959
chr11	126072678	126073306	ENST00000298317.4	RPUSD4	0.00194984
chr9	34241343	34249820	ENST00000540348.1	UBAP1	0.00398107
chr3	12977065	12977842	ENST00000429247.1	IQSEC1	0.00288403
chr7	140034655	140034925	ENST00000447932.2	SLC37A3	0.0363078
chr3	113378958	113379619	ENST00000316407.4	KIAA2018	0.0389045
chr13	46537990	46619533	ENST00000282007.3	ZC3H13	7.94328e-14
KE332505.1	438182	440562	ENST00000608106.1	RPS19	0.00190546
chr15	40241391	40247931	ENST00000263791.5	EIF2AK4	5.24807e-05
chr1	161332830	161332979	ENST00000342751.4	SDHC	0.0199526
chr7	115850592	115889224	ENST00000455989.1	TES	0.018197
chr16	4867689	4882814	ENST00000381983.3	GLYR1	0.00758578
chr1	202729669	202736067	ENST00000367264.2	KDM5B	0.00138038
chr6	31696767	31697833	ENST00000375787.2	DDAH2	0.0416869
chr11	64949431	64949641	ENST00000532285.1	CAPN1	0.00011749
chr17	1636969	1637359	ENST00000409644.1	WDR81	0.0042658
chr19	52496006	52497236	ENST00000376716.5	ZNF615	0.0128825
chr3	195997305	196014494	ENST00000292823.2	PCYT1A	0.0229087
chr6	37414184	37421074	ENST00000373451.4	CMTR1	0.0338844
chr2	242174586	242178140	ENST00000373292.4	HDLBP	2.51189e-05
chr12	56142752	56144256	ENST00000257868.5	GDF11	0.0199526
chr20	47804694	47804785	ENST00000347458.5	STAU1	0.00707946
chr15	44751284	44776512	ENST00000558968.1	CTDSPL2	0.00467735
chr1	52254883	52255063	ENST00000539524.1	NRD1	0.0371535
chr7	91829686	91829984	ENST00000394503.2	KRIT1	0.0346737
chr18	28654672	28660227	ENST00000280904.6	DSC2	0.000467735
chr2	242434431	242434969	ENST00000403346.3	STK25	0.00109648
chr19	44097454	44099436	ENST00000422989.1	IRGQ	0.000380189
chr16	71961737	71962242	ENST00000606369.1	IST1	2.51189e-07
chr6	168352663	168363721	ENST00000392108.3	MLLT4	7.07946e-05
chr2	47301027	47301237	ENST00000394850.2	TTC7A	0.0288403
chr12	110719189	110734452	ENST00000308664.6	ATP2A2	1.25893e-11
chr12	53776440	53777339	ENST00000426431.2	SP1	1.38038e-07
chr9	123298713	123301437	ENST00000359309.3	CDK5RAP2	0.00295121
chr9	88916211	88916510	ENST00000375963.3	ZCCHC6	0.0199526
chr11	64083206	64083652	ENST00000405666.1	ESRRA	0.00144544
chr2	151343210	151343951	ENST00000454202.1	RND3	0.00363078
chr11	62289248	62289729	ENST00000378024.4	AHNAK	1.77828e-07
chr6	91225671	91228186	ENST00000369320.1	MAP3K7	0.0057544
chr12	56559218	56565121	ENST00000550164.1	SMARCC2	0.000151356
chr9	100971397	100995763	ENST00000375066.5	TBC1D2	1.54882e-06
chr5	180661238	180662389	ENST00000351937.5	TRIM41	0.040738
chr8	21939647	21939946	ENST00000358242.3	DMTN	0.0169824
chr19	52496026	52497249	ENST00000598071.1	ZNF615	0.00933254
chr15	44876078	44876467	ENST00000427534.2	SPG11	0.0301995
chr1	42657076	42657313	ENST00000445886.1	FOXJ3	0.00588844
JH636054.1	502	858	ENST00000581049.1	CTSE	1.41254e-09
chr9	130864730	130868058	ENST00000373064.5	SLC25A25	0.0416869
chr15	40987399	40993394	ENST00000557850.1	RAD51	0.0301995
chr5	139060373	139060788	ENST00000511048.1	CXXC5	0.00017378
chr19	46388389	46389376	ENST00000302165.3	IRF2BP1	0.000245471
chr19	4488674	4493759	ENST00000589486.1	HDGFRP2	0.000977237
chr4	110355149	110394244	ENST00000265175.5	SEC24B	0.00213796
chr1	117118888	117119129	ENST00000369483.1	IGSF3	0.0489779
chr12	47471549	47473529	ENST00000266581.4	AMIGO2	1.41254e-06
chr20	46264812	46266416	ENST00000341724.6	NCOA3	2.69153e-06
chr17	38068685	38073569	ENST00000360317.3	GSDMB	0.00218776
chr1	2522667	2522907	ENST00000419916.2	FAM213B	0.000199526
chr20	57486008	57486247	ENST00000371095.3	GNAS	3.16228e-11
chr20	47790758	47804784	ENST00000371856.2	STAU1	0.0269153
chr1	29213632	29320027	ENST00000398863.2	EPB41	0.00691831
chr5	33445489	33455055	ENST00000541634.1	TARS	0.00489779
chr16	84690689	84691166	ENST00000564996.1	KLHL36	0.0123027
chr20	3846654	3847073	ENST00000428216.2	MAVS	1.54882e-09
chr1	31345449	31349885	ENST00000336798.7	SDC3	0.0223872
chr16	87864227	87865096	ENST00000565644.1	SLC7A5	9.12011e-09
chr17	47000251	47004694	ENST00000360943.5	UBE2Z	0.0025704
chr5	133295249	133304181	ENST00000231512.3	C5orf15	0.000537032
chr17	7749974	7751642	ENST00000448097.2	KDM6B	0.0398107
chr16	87741417	87744863	ENST00000347925.5	KLHDC4	0.0371535
chr17	42287095	42287719	ENST00000302904.4	UBTF	0.0245471
chr11	74716674	74717892	ENST00000544263.1	NEU3	0.0074131
chr15	85186295	85186830	ENST00000434634.2	WDR73	0.00114815
chr6	43639550	43643024	ENST00000427312.1	MRPS18A	0.0128825
chrX	102841626	102842333	ENST00000472484.1	TCEAL4	1.25893e-15
chr12	27126544	27127021	ENST00000343028.4	TM7SF3	0.00758578
chr2	24222597	24222807	ENST00000535786.1	UBXN2A	0.0338844
chr6	31696759	31696995	ENST00000436437.1	DDAH2	0.0234423
chr15	75949453	75949814	ENST00000308527.5	SNX33	0.0134896
chr13	79894441	79896529	ENST00000438724.1	RBM26	0.0109648
chr10	27442164	27443300	ENST00000396296.3	YME1L1	0.0269153
chr17	7163221	7163311	ENST00000360325.7	CLDN7	0.017378
chr10	43292485	43315735	ENST00000374518.5	BMS1	0.00018197
chr11	597015	605218	ENST00000416188.2	PHRF1	0.00870964
chr16	780211	780845	ENST00000540986.1	NARFL	0.030903
chr9	130928430	130931715	ENST00000415526.1	CIZ1	0.000323594
chr2	128896382	128910376	ENST00000375990.3	UGGT1	0.000645654
chr19	7977191	7977847	ENST00000397979.3	MAP2K7	0.0269153
chr22	17619115	17622022	ENST00000399852.3	CECR5	0.00109648
chr11	62445008	62445969	ENST00000301935.5	UBXN1	1.54882e-05
chr6	46975026	46977033	ENST00000283297.5	GPR110	0.030903
chr2	230744747	230786619	ENST00000389045.3	TRIP12	0.00891251
chr3	51733587	51737975	ENST00000416589.1	TEX264	0.000501187
chrM	3396	4262	ENST00000361390.2	MT-ND1	0
chr19	4501952	4502220	ENST00000586428.1	HDGFRP2	0.0229087
chr12	56572228	56575597	ENST00000394023.3	SMARCC2	0.00724436
chr9	32984813	32988093	ENST00000379819.1	APTX	0.0398107
chr7	1976368	2054240	ENST00000265854.7	MAD1L1	0.001
chr17	46125750	46128462	ENST00000362042.3	NFE2L1	0.000102329
chr11	57585393	57585902	ENST00000532245.1	CTNND1	2.23872e-08
chr8	618652	623657	ENST00000522893.1	ERICH1	0.0457088
chr10	13142201	13154579	ENST00000430081.1	OPTN	3.89045e-06
chr19	10791771	10792731	ENST00000589998.1	ILF3	0.0114815
chr14	100758566	100758897	ENST00000555927.1	SLC25A29	0.00363078
chr14	103969321	103969589	ENST00000440884.3	MARK3	0.000831764
chr12	111890611	111895097	ENST00000550104.1	ATXN2	3.89045e-05
chr8	30041007	30041097	ENST00000221114.3	DCTN6	0.0446684
chr12	32832286	32861099	ENST00000381000.4	DNM1L	0.00794328
chr9	114803124	114803631	ENST00000355396.3	SUSD1	0.0074131
chr11	66025233	66030406	ENST00000316924.5	KLC2	0.000660693
chr1	26131741	26135521	ENST00000374315.1	SEPN1	0.0060256
chr15	90377539	90378164	ENST00000398333.3	C15orf38-AP3S2	0.0057544
chr21	45176013	45176074	ENST00000467908.1	PDXK	0.0060256
chr22	50962084	50962821	ENST00000535425.1	SCO2	5.49541e-05
chr8	145726904	145727144	ENST00000435887.1	PPP1R16A	0.0104713
chr11	66458929	66460046	ENST00000529997.1	SPTBN2	0.0234423
chr9	34400414	34401010	ENST00000379087.1	FAM219A	0.018197
chr3	196534712	196541412	ENST00000327134.3	PAK2	0.000891251
chr1	26797427	26797636	ENST00000360009.2	DHDDS	0.0128825
chr7	101821846	101838827	ENST00000546411.2	CUX1	0.0125893
chr16	67575999	67577109	ENST00000540839.3	FAM65A	9.54993e-10
chr12	52566917	52567444	ENST00000313234.5	KRT80	0.000147911
chr8	90937699	90937879	ENST00000451899.2	OSGIN2	0.0288403
chr1	212791570	212792495	ENST00000336937.4	ATF3	4.16869e-05
chr6	131186753	131206286	ENST00000527659.1	EPB41L2	0.00288403
chr13	114523523	114523702	ENST00000450766.1	GAS6	0.001
chr11	64577272	64578528	ENST00000394376.1	MEN1	0.0467735
chr5	149756091	149769521	ENST00000504761.2	TCOF1	0.000467735
chr7	101821850	101838831	ENST00000425244.2	CUX1	0.00912011
chr10	30317948	30318758	ENST00000375377.1	KIAA1462	0.000125893
chr16	2569620	2570070	ENST00000564543.1	RP11-20I23.1	1.58489e-06
chr14	105414773	105414924	ENST00000333244.5	AHNAK2	0.000691831
chr5	96011271	96075822	ENST00000505143.1	CAST	0.00346737
chr3	150127464	150128390	ENST00000361136.2	TSC22D2	0.000165959
chr12	110341779	110344442	ENST00000536408.2	TCHP	0.01
chr12	93966503	93969145	ENST00000549122.1	SOCS2	0.00144544
chr5	141367439	141367649	ENST00000394519.1	RNF14	0.0275423
chr7	77200409	77214883	ENST00000433369.2	PTPN12	0.0162181
chr19	17973793	17974113	ENST00000599870.1	RPL18A	1.58489e-17
chr22	39085125	39095975	ENST00000545590.1	JOSD1	0.0223872
chr10	32101706	32128612	ENST00000375245.4	ARHGAP12	7.24436e-05
chr1	151264861	151265281	ENST00000368875.2	PI4KB	2.51189e-06
chr1	32832165	32842112	ENST00000446293.2	BSDC1	0.00213796
chr4	41016080	41067638	ENST00000509446.1	APBB2	0.0125893
chr9	35752723	35752871	ENST00000456972.2	RGP1	0.0331131
chr20	4162793	4163330	ENST00000457205.1	SMOX	0.0186209
chr1	7887295	7887685	ENST00000361923.2	PER3	0.00891251
chr6	44217821	44218854	ENST00000371646.5	HSP90AB1	6.30957e-34
chr10	126311554	126370662	ENST00000392754.3	FAM53B	0.00194984
chr2	25456861	25457281	ENST00000321117.5	DNMT3A	0.017378
chr20	825633	826922	ENST00000246100.3	FAM110A	0.00354813
chr8	144662675	144662764	ENST00000530191.1	EEF1D	0.0186209
chrX	133930175	133930385	ENST00000343004.5	FAM122B	0.0251189
chr3	45124337	45124427	ENST00000296129.1	CDCP1	0.00794328
chr11	57585390	57585901	ENST00000361332.4	CTNND1	2.18776e-08
chr12	121746159	121746339	ENST00000441917.2	ANAPC5	0.025704
chr1	184043132	184043340	ENST00000423085.2	TSEN15	0.000338844
chr22	31322626	31322804	ENST00000445980.1	MORC2	0.000549541
chr8	101960890	101964832	ENST00000523131.1	YWHAZ	1.58489e-19
chr2	241508133	241511890	ENST00000270357.4	RNPEPL1	0.0239883
chr1	160327998	160328742	ENST00000368063.1	NCSTN	7.76247e-05
chr12	57106211	57108192	ENST00000454682.1	NACA	2.63027e-07
chr1	36026719	36026839	ENST00000373253.3	NCDN	0.0331131
chr17	42266654	42268004	ENST00000590235.1	TMUB2	0.0331131
chr10	104240350	104240903	ENST00000446605.2	ACTR1A	0.00501187
chr8	103220271	103225030	ENST00000522368.1	RRM2B	0.011749
chr19	1393337	1393515	ENST00000546283.1	NDUFS7	0.0338844
chr1	44451246	44456426	ENST00000434555.2	B4GALT2	0.00489779
chr15	34522111	34522200	ENST00000559421.1	EMC4	0.0380189
chr19	49368847	49371889	ENST00000263265.6	PLEKHA4	3.80189e-06
chr12	1018403	1018763	ENST00000340908.4	WNK1	0.0263027
chr1	21133427	21133877	ENST00000374935.3	EIF4G3	0.00524807
chr6	2766315	2768952	ENST00000380769.4	WRNIP1	0.0281838
chr8	101931029	101931238	ENST00000395956.3	YWHAZ	3.0903e-07
chr8	67576816	67577236	ENST00000310421.4	VCPIP1	0.00239883
chr12	57008857	57009308	ENST00000551812.1	BAZ2A	0.0380189
chr4	77941746	77955820	ENST00000264893.6	SEPT11	9.54993e-06
chr19	39379755	39380573	ENST00000381766.4	SIRT2	0.0138038
chr5	176397832	176409548	ENST00000507513.1	UIMC1	0.0245471
chr10	79580928	79584167	ENST00000372391.2	DLG5	0.0446684
chr3	150127440	150128371	ENST00000361875.3	TSC22D2	0.000218776
chr1	100964753	100984220	ENST00000370125.2	CDC14A	0.0346737
chr12	57106899	57108184	ENST00000552055.1	NACA	0.00190546
chr9	110087267	110092075	ENST00000416373.2	RAD23B	2.81838e-07
chr22	37456940	37458926	ENST00000402077.3	KCTD17	0.00301995
chr15	91474624	91475132	ENST00000394272.3	HDDC3	0.0190546
chr5	130764757	130766759	ENST00000509018.1	RAPGEF6	0.00512861
chr18	45367893	45371731	ENST00000586040.1	SMAD2	0.020893
chr7	140034655	140034925	ENST00000340308.3	SLC37A3	0.0363078
chr15	63446051	63446111	ENST00000462430.1	RPS27L	0.00331131
chr15	51297401	51297672	ENST00000560508.1	AP4E1	0.0213796
chr15	58889307	58889575	ENST00000402627.1	ADAM10	0.0380189
chr4	39699753	39699964	ENST00000261427.5	UBE2K	0.0218776
chr2	25456861	25457280	ENST00000380746.4	DNMT3A	0.017378
chr8	145726905	145727145	ENST00000528430.1	PPP1R16A	0.011749
chr17	19235277	19237374	ENST00000571254.1	EPN2	0.0416869
chr11	66455031	66457510	ENST00000529997.1	SPTBN2	0.0128825
chr17	71281202	71282222	ENST00000439510.2	CDC42EP4	0.017378
chr2	3483219	3483309	ENST00000416918.1	TRAPPC12	0.0467735
chr20	48698853	48732103	ENST00000340309.3	UBE2V1	1.41254e-07
chr12	56495429	56496117	ENST00000549832.1	ERBB3	0.00954993
chrX	47089216	47089396	ENST00000457458.2	CDK16	0.0245471
chr20	33337469	33338097	ENST00000359003.2	NCOA6	0.00301995
chr20	55048440	55052055	ENST00000395881.3	RTFDC1	0.020893
chr12	57923511	57923841	ENST00000355673.3	MBD6	0.0295121
chr14	31676448	31676689	ENST00000556224.1	HECTD1	0.0204174
chr16	57685192	57685371	ENST00000561696.1	GPR56	0.0338844
chr8	103220285	103225015	ENST00000251810.3	RRM2B	0.0134896
chr4	2932294	2932474	ENST00000329687.4	MFSD10	0.000245471
chr16	3536239	3536952	ENST00000360862.5	NAA60	0.00660693
chr1	183511414	183515116	ENST00000507469.1	SMG7	4.36516e-05
chr17	79660575	79660915	ENST00000329138.4	HGS	0.0416869
chr12	56397961	56398800	ENST00000356124.4	SUOX	0.00616595
chr3	150301931	150302021	ENST00000465535.1	EIF2A	1.41254e-05
chr11	118263518	118267355	ENST00000431736.2	UBE4A	0.00074131
chr4	41016049	41035306	ENST00000508593.1	APBB2	0.0229087
chrX	106312610	106331941	ENST00000372479.3	RBM41	0.025704
chr3	12458365	12475855	ENST00000287820.6	PPARG	0.00512861
chr5	37063927	37065166	ENST00000282516.8	NIPBL	0.0457088
chr2	172544635	172571849	ENST00000412370.1	DYNC1I2	0.0239883
chr12	49883289	49888554	ENST00000550997.1	SPATS2	0.047863
chr16	57685189	57685369	ENST00000540164.2	GPR56	0.018197
chr13	45911033	45911667	ENST00000528619.1	TPT1	5.01187e-12
chr14	23447575	23451851	ENST00000262713.2	AJUBA	5.01187e-12
chr7	151046233	151064076	ENST00000355851.4	NUB1	1.90546e-10
chr10	30316749	30317559	ENST00000375377.1	KIAA1462	0.00107152
chr8	144661897	144662764	ENST00000395119.3	EEF1D	3.46737e-06
chr5	159829901	159832055	ENST00000297151.4	SLU7	0.000616595
chr7	104752402	104754022	ENST00000257745.4	KMT2E	9.77237e-08
chr16	57685175	57685379	ENST00000568234.1	GPR56	0.0112202
chr10	102800007	102800997	ENST00000224807.5	SFXN3	0.000524807
chr15	77338371	77338912	ENST00000424443.3	TSPAN3	0.0234423
chr22	28307005	28315115	ENST00000455418.3	PITPNB	0.0141254
chr16	2812866	2813285	ENST00000576924.1	SRRM2	4.2658e-09
chr5	145552332	145562166	ENST00000545646.1	LARS	0.00870964
chr19	1107728	1108907	ENST00000587024.1	SBNO2	1.7378e-05
chr15	41149206	41149417	ENST00000344051.4	SPINT1	0.000169824
chr11	617190	618030	ENST00000397542.2	CDHR5	0.00912011
chr17	20107786	20109222	ENST00000395530.2	SPECC1	0.0141254
chr12	57106211	57108171	ENST00000550920.1	NACA	1.04713e-07
chr2	101183070	101186077	ENST00000416255.1	PDCL3	0.018197
chr16	75446601	75498450	ENST00000566594.1	RP11-77K12.1	0.00169824
chr16	67263002	67263181	ENST00000565201.1	TMEM208	0.000524807
chr1	227935810	227946809	ENST00000315781.5	SNAP47	0.017378
chr15	44086094	44086244	ENST00000339624.5	SERF2	0.000331131
chr19	1107759	1108907	ENST00000438103.2	SBNO2	2.23872e-05
chr1	27056259	27059248	ENST00000374152.2	ARID1A	0.00213796
chr19	56657697	56658375	ENST00000592949.1	ZNF444	0.0223872
chr17	1476867	1477137	ENST00000301335.5	SLC43A2	0.0275423
chr7	150935101	150935908	ENST00000035307.2	CHPF2	0.00223872
chr11	597001	605205	ENST00000533464.1	PHRF1	0.018197
chr2	202137390	202151815	ENST00000444430.2	CASP8	0.000870964
chr14	99929907	99947216	ENST00000331768.5	SETD3	0.0251189
chr2	220073349	220074370	ENST00000425849.1	ZFAND2B	0.00912011
chr13	50586318	50586463	ENST00000442421.1	TRIM13	0.0162181
chr1	39826649	39827308	ENST00000361689.2	MACF1	0.025704
chr17	73497962	73499533	ENST00000433559.2	CASKIN2	0.0436516
chr15	65938002	65945008	ENST00000399033.4	SLC24A1	0.0363078
chr2	73799485	73800415	ENST00000409009.1	ALMS1	0.00707946
chrX	9683000	9684875	ENST00000424279.1	TBL1X	0.0245471
chr1	245180543	245245431	ENST00000447569.2	EFCAB2	0.0109648
chr1	29213632	29320024	ENST00000356093.2	EPB41	0.00676083
chr9	134073099	134073638	ENST00000411637.2	NUP214	0.00891251
chr20	57486009	57486247	ENST00000265620.7	GNAS	3.98107e-11
chr16	77232062	77232451	ENST00000248248.3	MON1B	0.0239883
chr15	64657458	64657696	ENST00000300035.4	KIAA0101	0.0295121
chr8	21982915	21984775	ENST00000381418.4	HR	0.000870964
chr1	203652230	203652501	ENST00000357681.5	ATP2B4	0.00776247
chr11	116730246	116732612	ENST00000445177.1	SIK3	0.047863
chr3	50295084	50295975	ENST00000440628.1	GNAI2	0.00588844
chr16	19125283	19127388	ENST00000566735.1	ITPRIPL2	8.70964e-07
chr6	107113774	107114344	ENST00000369046.4	QRSL1	0.000524807
chr1	183525086	183529251	ENST00000413720.1	NCF2	0.0436516
chr11	68381300	68381420	ENST00000393799.2	PPP6R3	0.0371535
chr17	79632130	79633506	ENST00000571503.1	OXLD1	0.00147911
chr17	61769703	61771551	ENST00000579585.1	MAP3K3	0.00660693
chr11	10774226	10776654	ENST00000361367.2	CTR9	0.000436516
chr22	18317282	18369943	ENST00000444520.1	MICAL3	0.047863
chr14	21883901	21896287	ENST00000399982.2	CHD8	0.0416869
chr1	183525096	183529259	ENST00000367535.3	NCF2	0.047863
chr9	131678578	131678938	ENST00000372599.3	LRRC8A	0.00141254
chrX	153629121	153629332	ENST00000344746.4	RPL10	0.0269153
chr10	114900962	114925881	ENST00000369397.4	TCF7L2	7.24436e-07
chr14	31597099	31602726	ENST00000399332.1	HECTD1	0.00501187
chr11	57080073	57080432	ENST00000358252.3	TNKS1BP1	0.0162181
chr2	128945029	128947521	ENST00000418197.1	UGGT1	0.00371535
chr12	111890585	111895119	ENST00000389154.3	ATXN2	0.00104713
chr17	79858057	79858174	ENST00000571024.2	ANAPC11	0.0112202
chr5	96038594	96075794	ENST00000309190.5	CAST	0.00234423
chr1	203652227	203652497	ENST00000391954.2	ATP2B4	0.00645654
chr14	103193433	103193644	ENST00000570597.1	RCOR1	0.0074131
chr19	17973776	17974193	ENST00000600147.1	RPL18A	1.23027e-10
chr9	139318063	139318212	ENST00000399219.3	PMPCA	0.0162181
chr19	1227858	1228038	ENST00000326873.7	STK11	0.00295121
chr17	75398165	75398254	ENST00000590825.1	SEPT9	0.0467735
chr20	57415937	57478769	ENST00000419558.1	GNAS	0.00162181
chr3	167727901	167813553	ENST00000470487.1	GOLIM4	0.000194984
chr2	28638026	28638117	ENST00000379619.1	FOSL2	0.0467735
chr12	96051671	96052742	ENST00000344911.4	NTN4	0.000316228
chr1	156638554	156638704	ENST00000368223.3	NES	0.0223872
chr3	52721304	52721632	ENST00000474423.1	GNL3	0.00218776
chr12	32832313	32873607	ENST00000414834.2	DNM1L	0.00776247
chr1	151555221	151555850	ENST00000368849.3	TUFT1	5.88844e-05
chr22	31484711	31486162	ENST00000333137.7	SMTN	0.0338844
chr14	73491086	73493635	ENST00000553891.1	ZFYVE1	0.0331131
chr4	119736621	119745843	ENST00000280551.6	SEC24D	0.000114815
chr12	57106218	57108166	ENST00000552540.1	NACA	5.7544e-07
chr17	42287086	42287710	ENST00000343638.5	UBTF	0.020893
chr18	8824800	8831731	ENST00000359865.3	SOGA2	0.00512861
chr11	57585391	57585901	ENST00000530094.1	CTNND1	2.04174e-08
chr20	57466814	57475407	ENST00000338783.6	GNAS	2.51189e-64
chrX	153674213	153677584	ENST00000158526.9	FAM50A	0.0102329
chr19	14589057	14590262	ENST00000586027.1	GIPC1	1.25893e-12
chr20	1424116	1424415	ENST00000476071.1	NSFL1C	0.0389045
chr2	27263935	27264501	ENST00000404032.3	TMEM214	0.0025704
chr6	149982911	149983302	ENST00000543571.1	LATS1	0.00630957
chr22	50728528	50746032	ENST00000425954.1	PLXNB2	3.16228e-18
chr22	39415727	39416057	ENST00000361441.4	APOBEC3C	0.00125893
chr5	149776307	149779444	ENST00000515516.1	TCOF1	8.51138e-06
chr17	46148907	46178411	ENST00000393408.3	CBX1	0.0147911
chr7	99055819	99057772	ENST00000488775.1	ATP5J2	0.000213796
chr7	44089872	44098962	ENST00000432854.1	DBNL	0.00042658
chr16	57197963	57219998	ENST00000562324.1	FAM192A	0.00112202
chr11	44955633	44956053	ENST00000395648.3	TP53I11	0.0213796
chr16	30777523	30778162	ENST00000324685.6	RNF40	0.0147911
chr19	6467568	6467928	ENST00000543576.1	DENND1C	0.00263027
chr17	46148833	46165636	ENST00000581003.1	CBX1	0.0030903
chr16	3014182	3014452	ENST00000303746.5	KREMEN2	0.047863
chr16	4659831	4664014	ENST00000591113.1	UBALD1	0.00177828
chr10	114849240	114925889	ENST00000355717.4	TCF7L2	4.36516e-06
chr20	62330945	62331303	ENST00000440854.1	ARFRP1	0.0436516
chr6	161469994	161471011	ENST00000348824.7	MAP3K4	0.0416869
chr2	102314953	102440435	ENST00000350198.4	MAP4K4	3.01995e-05
chr20	62331663	62331962	ENST00000609142.1	ARFRP1	0.000562341
chr1	27874562	27874921	ENST00000247087.5	AHDC1	0.00537032
chr19	46190711	46190857	ENST00000342669.3	SNRPD2	5.01187e-12
chr10	81915299	81915599	ENST00000360615.4	ANXA11	0.000371535
chr17	61781717	61781807	ENST00000579340.1	STRADA	0.0338844
chr5	140896084	140905714	ENST00000448451.1	DIAPH1	5.01187e-12
chr12	56737196	56737818	ENST00000557235.1	STAT2	0.0190546
chr7	6448759	6449809	ENST00000297056.6	DAGLB	0.0263027
chr21	47742862	47743189	ENST00000397685.4	C21orf58	0.0123027
chr16	2048232	2050059	ENST00000562103.1	ZNF598	1e-05
chr19	40947454	40947903	ENST00000599706.1	SERTAD3	0.0245471
chr17	47886531	47895291	ENST00000503935.2	KAT7	0.0123027
chr11	695693	700235	ENST00000397510.3	TMEM80	0.0446684
chr19	3061230	3062822	ENST00000586742.1	AES	0.00141254
chr9	33960867	33998845	ENST00000418786.2	UBAP2	0.000354813
chr14	55514649	55515277	ENST00000339298.2	SOCS4	0.000933254
chr7	101821847	101838828	ENST00000393824.3	CUX1	0.011749
chr1	28586364	28595729	ENST00000253063.3	SESN2	0.00512861
chr20	825634	826922	ENST00000304189.2	FAM110A	0.00380189
chr20	32664559	32664888	ENST00000333552.5	RALY	0.0162181
chr10	31133745	31133985	ENST00000444692.2	ZNF438	0.042658
chr3	49050483	49050633	ENST00000395474.3	WDR6	0.00380189
chr12	57005645	57005915	ENST00000379441.3	BAZ2A	0.000489779
chr8	61592239	61654060	ENST00000526846.1	CHD7	0.00512861
chr15	77338371	77338911	ENST00000346495.2	TSPAN3	0.0239883
chr19	10781676	10787877	ENST00000592763.1	ILF3	0.000707946
chr11	74352012	74352192	ENST00000263681.2	POLD3	0.0134896
chr8	42294574	42294872	ENST00000520179.1	SLC20A2	0.00446684
chr17	77914077	77914765	ENST00000576768.1	TBC1D16	0.047863
chr7	131193781	131241368	ENST00000322985.9	PODXL	5.49541e-08
chr2	168811722	168812052	ENST00000355999.4	STK39	0.0144544
chr7	43916740	43918178	ENST00000453200.1	URGCP	0.00389045
chr12	51566280	51566606	ENST00000548115.1	TFCP2	0.0371535
chr14	77976438	77977247	ENST00000216484.2	SPTLC2	0.0354813
chr11	32955010	32955460	ENST00000399302.2	QSER1	0.00912011
chr11	47261458	47261755	ENST00000529444.1	ACP2	0.011749
chrX	102931264	102932013	ENST00000451301.1	MORF4L2	4.2658e-06
chr20	48697690	48698198	ENST00000415862.2	UBE2V1	4.7863e-07
chr11	95562450	95564504	ENST00000541150.1	CEP57	0.0323594
chr8	98656803	98701278	ENST00000519934.1	MTDH	3.31131e-05
chr9	71869131	71869761	ENST00000377245.4	TJP2	3.98107e-07
chr19	3014594	3025068	ENST00000587137.1	TLE2	0.0213796
chr17	73830473	73830534	ENST00000412096.2	UNC13D	0.00758578
chr12	51771069	51773562	ENST00000543196.2	GALNT6	0.00537032
chr2	213872059	213872778	ENST00000434687.1	IKZF2	0.0338844
chr2	88870411	88874215	ENST00000303236.3	EIF2AK3	0.00630957
chr11	11977576	11978235	ENST00000399455.2	USP47	0.000562341
chr5	138269793	138269851	ENST00000520520.1	CTNNA1	0.0141254
chr12	52639276	52641969	ENST00000331817.5	KRT7	0.0316228
chr1	154934773	154935044	ENST00000368449.4	SHC1	3.71535e-05
chr14	21679081	21680079	ENST00000449098.1	HNRNPC	3.98107e-21
chr8	101931032	101931241	ENST00000353245.3	YWHAZ	8.70964e-08
chr1	204393702	204393943	ENST00000424712.2	PIK3C2B	0.0134896
chr17	644572	645078	ENST00000308278.8	FAM57A	0.0017378
chr15	77338329	77338928	ENST00000267970.4	TSPAN3	0.0158489
chr1	171509277	171514681	ENST00000338920.4	PRRC2C	3.54813e-07
chr5	14290939	14293143	ENST00000509967.2	TRIO	0.0151356
chr15	90377567	90378166	ENST00000336418.4	AP3S2	0.00562341
chr19	45911743	45911859	ENST00000590794.1	CD3EAP	0.0457088
chr6	43193366	43197133	ENST00000230431.6	DNPH1	0.000234423
chr15	59041686	59041829	ENST00000559053.1	ADAM10	0.01
chr16	31143214	31143452	ENST00000568261.1	PRSS8	0.00017378
chr11	65307058	65307329	ENST00000532661.1	LTBP3	0.0131826
chr12	112844102	112844676	ENST00000550238.1	RPL6	3.46737e-05
chr5	138699488	138700337	ENST00000510080.1	PAIP2	0.000204174
chr19	14261677	14262336	ENST00000340736.6	LPHN1	0.00660693
chr2	65540836	65559150	ENST00000421087.1	SPRED2	0.0371535
chr17	44408470	44408919	ENST00000320254.5	LRRC37A	0.0190546
chr14	81251823	81329195	ENST00000281129.3	CEP128	0.0141254
chr15	44581524	44673144	ENST00000299957.6	CASC4	0.00025704
chr11	34378867	34379435	ENST00000435224.2	ABTB2	0.00281838
chr21	34925948	34926368	ENST00000356577.4	SON	0.000549541
chr4	170641149	170641717	ENST00000513761.1	CLCN3	5.37032e-05
chr18	43796286	43820018	ENST00000588730.1	C18orf25	0.0398107
chr12	133327410	133327531	ENST00000545623.1	ANKLE2	0.0147911
chr5	176938577	176938726	ENST00000330503.7	DDX41	0.0165959
chr11	64571877	64572600	ENST00000312049.6	MEN1	0.00074131
chr5	140896081	140905952	ENST00000253811.6	DIAPH1	5.24807e-07
chr22	38881538	38882138	ENST00000381633.3	DDX17	3.54813e-07
chr3	9439462	9466162	ENST00000402466.1	SETD5	0.0269153
chr3	52728507	52728950	ENST00000394783.3	GLT8D1	0.040738
chr7	43916738	43918176	ENST00000336086.6	URGCP	0.00331131
chr17	79648203	79648443	ENST00000397498.4	ARL16	0.00245471
chr14	50251038	50251367	ENST00000545773.1	NEMF	0.000645654
chr16	28916246	28917511	ENST00000358201.4	RABEP2	0.0234423
chr15	59464154	59470607	ENST00000560749.1	MYO1E	0.000141254
chr1	153964054	153964174	ENST00000392558.4	RPS27	2.0893e-07
chr3	25656963	25660178	ENST00000424225.1	TOP2B	0.0489779
chr8	144671257	144672332	ENST00000532741.1	EEF1D	0.0218776
chr1	117529531	117529862	ENST00000393203.2	PTGFRN	0.025704
chr1	183525083	183529246	ENST00000418089.1	NCF2	0.0389045
chr21	33975443	33984507	ENST00000540881.1	C21orf59	0.000263027
chr2	242174586	242178139	ENST00000391975.1	HDLBP	2.23872e-05
chr6	3722853	3723652	ENST00000380277.2	PXDC1	0.0194984
chr6	76596592	76617345	ENST00000369981.3	MYO6	3.71535e-07
chr1	154557050	154557440	ENST00000292205.5	ADAR	0.0346737
chr15	63340803	63362142	ENST00000317516.7	TPM1	8.91251e-05
chr1	153591274	153591446	ENST00000339556.4	S100A13	0.00123027
chr5	126859180	126862365	ENST00000512635.2	PRRC1	5.88844e-06
chr4	119736623	119745816	ENST00000379735.5	SEC24D	7.07946e-05
chr16	57505504	57505922	ENST00000219252.5	POLR2C	0.0158489
chr1	29475009	29508410	ENST00000546138.1	SRSF4	2.69153e-06
chr1	39826626	39827314	ENST00000545844.1	MACF1	0.0331131
chr12	32897212	32897362	ENST00000358214.5	DNM1L	0.0457088
chr19	45322926	45323852	ENST00000589651.1	BCAM	1.25893e-15
chr12	57005686	57005897	ENST00000551812.1	BAZ2A	0.000776247
chr16	29907133	29910411	ENST00000350527.3	SEZ6L2	0.00060256
chr16	633867	634136	ENST00000321878.5	PIGQ	0.00933254
chr14	23282183	23282330	ENST00000488800.1	SLC7A7	0.0380189
chr9	134073107	134073614	ENST00000483497.2	NUP214	0.00691831
chr19	3015668	3019349	ENST00000590536.1	TLE2	0.00776247
chr19	36428081	36430683	ENST00000246529.3	LRFN3	0.030903
chr14	105415582	105416422	ENST00000333244.5	AHNAK2	6.45654e-09
chr6	7579566	7583513	ENST00000418664.2	DSP	7.94328e-31
chr17	644566	645105	ENST00000577008.1	FAM57A	0.000676083
chr3	48636435	48636525	ENST00000203407.5	UQCRC1	0.0288403
chr11	63676379	63677068	ENST00000350490.7	MARK2	0.0131826
chr5	139060374	139060521	ENST00000520967.1	CXXC5	0.0251189
chr19	49118589	49119378	ENST00000546623.1	RPL18	5.37032e-06
chr14	24661939	24662446	ENST00000524835.1	TM9SF1	9.12011e-08
chr10	13151161	13154568	ENST00000263036.5	OPTN	6.60693e-08
chr17	44408467	44408917	ENST00000393465.3	LRRC37A	0.0190546
chr19	39967101	39967280	ENST00000599117.1	SUPT5H	0.0457088
chr17	18148149	18148239	ENST00000578558.1	FLII	0.0223872
chr2	219305553	219314184	ENST00000248444.5	VIL1	3.89045e-06
chr8	41478441	41478832	ENST00000396987.3	AGPAT6	0.000186209
chr10	27399382	27400489	ENST00000376016.3	YME1L1	0.000134896
chr11	74660321	74676839	ENST00000263672.6	SPCS2	0.00074131
chr1	153012200	153012764	ENST00000360379.3	SPRR2D	0.000131826
chr1	33145990	33146170	ENST00000409190.3	SYNC	0.0389045
chr19	53115709	53116310	ENST00000544146.1	ZNF83	0.020893
chr10	114799874	114925880	ENST00000355995.4	TCF7L2	1.90546e-06
chr6	35454330	35464727	ENST00000402886.3	TEAD3	0.0338844
chr19	47646858	47653574	ENST00000600706.1	SAE1	0.0165959
chr14	21679382	21681139	ENST00000557157.1	HNRNPC	6.30957e-21
chr15	101972294	102029640	ENST00000559417.1	PCSK6	1.20226e-05
chr1	68153482	68154021	ENST00000370986.4	GADD45A	1.1749e-07
chr1	160327985	160328434	ENST00000368065.4	NCSTN	3.0903e-05
chr10	75573419	75574135	ENST00000322680.3	CAMK2G	0.040738
chr6	139693454	139693869	ENST00000537332.1	CITED2	0.000263027
chrX	123181353	123185011	ENST00000354548.5	STAG2	0.00660693
chr1	152004981	152005130	ENST00000271638.2	S100A11	3.98107e-21
chr10	114799868	114925888	ENST00000536810.1	TCF7L2	3.46737e-06
chr10	27821477	27827007	ENST00000356940.6	RAB18	5.01187e-05
chr3	196281055	196293762	ENST00000332629.5	WDR53	0.00213796
chr7	131195041	131241376	ENST00000541194.1	PODXL	1.94984e-06
chr15	42730851	42731755	ENST00000565380.1	ZNF106	0.0446684
chr12	30869473	30872084	ENST00000433722.2	CAPRIN2	0.0436516
chr11	869733	869942	ENST00000454838.2	CHID1	0.000281838
chr2	202622381	202626431	ENST00000264276.6	ALS2	0.00776247
chr1	26131726	26135271	ENST00000354177.4	SEPN1	0.0042658
chr3	42705768	42706780	ENST00000232974.6	ZBTB47	0.0338844
chr1	179076852	179078432	ENST00000367623.4	ABL2	0.00060256
chr15	74005510	74005809	ENST00000318424.5	CD276	5.7544e-08
chr15	77471537	77471898	ENST00000560626.2	PEAK1	0.00954993
chr7	150069995	150070355	ENST00000397281.2	REPIN1	5.49541e-06
chr8	38194915	38205522	ENST00000529223.1	WHSC1L1	0.000630957
chrX	13781942	13787323	ENST00000340096.6	OFD1	0.025704
chr10	75877916	75878455	ENST00000372755.3	VCL	0.0213796
chr10	24831964	24832233	ENST00000376454.3	KIAA1217	0.0144544
chr13	52508781	52508991	ENST00000400366.3	ATP7B	0.0295121
chr18	46447919	46448128	ENST00000589634.1	SMAD7	0.025704
chr2	148683696	148685215	ENST00000241416.7	ACVR2A	0.0154882
chr6	43193372	43197128	ENST00000393987.2	DNPH1	3.63078e-05
chr5	154169925	154173787	ENST00000336314.4	LARP1	4.67735e-07
chr2	28626996	28627087	ENST00000264716.4	FOSL2	0.00616595
chr1	151025418	151028192	ENST00000357235.5	CDC42SE1	4.57088e-06
chr22	38612157	38612518	ENST00000338483.2	MAFF	0.0467735
chr17	17061840	17062260	ENST00000313485.6	MPRIP	3.80189e-05
chr18	8824809	8831733	ENST00000518815.1	SOGA2	0.00380189
chr21	40714957	40717857	ENST00000361263.4	HMGN1	0.000416869
chr3	143708607	143708905	ENST00000495414.1	C3orf58	0.0263027
chr2	233415392	233428974	ENST00000409514.1	EIF4E2	1.99526e-08
chr15	58001424	58006906	ENST00000299638.3	POLR2M	0.0457088
chr11	46403361	46405333	ENST00000407067.1	MDK	2.69153e-05
chr14	69351013	69358860	ENST00000193403.6	ACTN1	8.31764e-10
chr4	1374693	1380202	ENST00000512728.1	UVSSA	0.0218776
chr19	10755113	10755233	ENST00000586078.1	SLC44A2	0.0120226
chr1	39876180	39876420	ENST00000530275.1	KIAA0754	0.00125893
chr12	14576873	14577231	ENST00000540793.1	ATF7IP	0.0151356
chr10	88203112	88206169	ENST00000263070.7	WAPAL	0.0199526
chr11	64620999	64622227	ENST00000320631.3	EHD1	2.51189e-14
chr16	2087899	2088490	ENST00000432365.2	SLC9A3R2	0.00457088
chr5	135489284	135499037	ENST00000545620.1	SMAD5	0.00724436
chr6	110530368	110533420	ENST00000307731.1	CDC40	0.0131826
chr2	65498147	65498387	ENST00000260641.5	ACTR2	5.01187e-05
chr12	56397999	56398803	ENST00000548274.1	SUOX	0.0042658
chr11	57585390	57585901	ENST00000529986.1	CTNND1	2.18776e-08
chr2	38523049	38523228	ENST00000452935.2	ATL2	0.0389045
chr14	93407684	93412739	ENST00000556603.2	ITPK1	0.040738
chr17	48562562	48563336	ENST00000258955.2	RSAD1	0.0128825
chr19	5696328	5699075	ENST00000593119.1	LONP1	0.0380189
chr1	45798318	45798483	ENST00000372098.3	MUTYH	0.0169824
chr7	143573200	143573501	ENST00000460532.1	FAM115A	0.0389045
chr1	21296009	21503343	ENST00000602326.1	EIF4G3	0.000218776
chrX	123159706	123171386	ENST00000435215.1	STAG2	0.0025704
chr1	18023583	18024153	ENST00000375408.3	ARHGEF10L	0.0251189
chr7	150759098	150763833	ENST00000310317.5	SLC4A2	0.0114815
chr11	57585393	57585902	ENST00000526772.1	CTNND1	2.04174e-08
chr22	24936405	24936644	ENST00000407471.3	GUCD1	0.0204174
chr11	57080521	57081299	ENST00000358252.3	TNKS1BP1	2.81838e-05
chr3	57542360	57542480	ENST00000487257.1	PDE12	0.030903
chr8	21986361	21988206	ENST00000312841.8	HR	0.0363078
chr14	21679068	21681123	ENST00000553753.1	HNRNPC	7.94328e-23
chr22	20920804	20921073	ENST00000382974.2	MED15	0.0040738
chrX	102841616	102842357	ENST00000372629.4	TCEAL4	3.98107e-15
chr11	57585396	57585904	ENST00000527467.1	CTNND1	3.0903e-08
chr1	155630127	155630544	ENST00000368330.2	YY1AP1	0.0354813
chr1	19655079	19655794	ENST00000400548.2	PQLC2	0.00295121
chr5	141367431	141367642	ENST00000347642.3	RNF14	0.0416869
chr8	48686416	48689482	ENST00000338368.3	PRKDC	0.000301995
chr12	111956179	111957871	ENST00000550104.1	ATXN2	0.00549541
chr11	869792	869942	ENST00000528581.1	CHID1	0.00190546
chr8	101936426	101963647	ENST00000395956.3	YWHAZ	7.24436e-07
chr7	2769844	2770204	ENST00000275364.3	GNA12	0.040738
chr16	57685195	57685342	ENST00000566778.1	GPR56	0.00724436
chr16	57685198	57685287	ENST00000568791.1	GPR56	0.00457088
chr1	51702211	51737211	ENST00000242719.3	RNF11	0.000676083
chr3	170846547	170884997	ENST00000357327.5	TNIK	0.00123027
chr19	19040011	19042338	ENST00000392351.3	HOMER3	0.0165959
chr13	100038442	100038681	ENST00000376440.2	UBAC2	0.0331131
chr17	38077412	38077680	ENST00000304046.2	ORMDL3	0.0338844
chr1	45798296	45798491	ENST00000412971.1	MUTYH	0.00389045
chr1	29041641	29041882	ENST00000373816.1	GMEB1	0.0288403
chr4	37592450	37592716	ENST00000314117.4	RELL1	0.0295121
chr12	32832296	32861116	ENST00000266481.6	DNM1L	0.00398107
chr2	207026118	207027244	ENST00000392221.1	EEF1B2	0.00724436
chr18	158586	163121	ENST00000580410.1	USP14	0.000354813
chr2	203071490	203071817	ENST00000392244.3	SUMO1	9.77237e-05
chr16	20870942	20871630	ENST00000324344.4	DCUN1D3	0.00346737
chr13	33338655	33344684	ENST00000447833.1	PDS5B	4.7863e-05
chr22	17589655	17590826	ENST00000319363.6	IL17RA	0.0154882
chr21	46269499	46269980	ENST00000330938.3	PTTG1IP	0.0128825
chr2	197000141	197000560	ENST00000263955.4	STK17B	0.0144544
chr19	6753636	6755108	ENST00000245908.6	SH2D3A	0.00933254
chr12	68050960	68051255	ENST00000542503.1	DYRK2	0.00177828
chr16	67575987	67577092	ENST00000379312.3	FAM65A	2.95121e-10
chr4	3432359	3432509	ENST00000382788.3	RGS12	0.0354813
chr22	19956279	19956518	ENST00000361682.6	COMT	0.0436516
chr12	6692068	6696696	ENST00000544040.1	CHD4	0.00891251
chr1	22021582	22030067	ENST00000529637.1	USP48	0.0218776
chr7	4803580	4803940	ENST00000328914.4	FOXK1	0.00123027
chr3	52728507	52728926	ENST00000266014.5	GLT8D1	0.0446684
chr1	156005746	156006165	ENST00000368309.3	UBQLN4	0.00660693
chr11	64888101	64888479	ENST00000531743.1	FAU	6.16595e-09
chr12	6692072	6696671	ENST00000357008.2	CHD4	0.0109648
chr2	63086354	63092093	ENST00000354487.3	EHBP1	0.0223872
chr19	50002887	50002946	ENST00000270625.2	RPS11	2.18776e-07
chr8	17913933	17914144	ENST00000262097.6	ASAH1	0.0354813
chr20	11899047	11899198	ENST00000254977.3	BTBD3	0.0107152
chr7	104773545	104786952	ENST00000489828.1	SRPK2	9.54993e-05
chr1	155630132	155630522	ENST00000359205.5	YY1AP1	0.0371535
chr20	45858545	45905173	ENST00000536340.1	ZMYND8	0.00151356
chr9	34371390	34371600	ENST00000297625.7	KIAA1161	0.0331131
chr12	56346894	56347805	ENST00000394147.1	DGKA	1.38038e-07
chr11	57508385	57508445	ENST00000278422.4	TMX2	0.0162181
chrX	122737587	122756696	ENST00000441692.1	THOC2	1.09648e-06
chr10	123970566	123976180	ENST00000505639.1	TACC2	0.0467735
chr17	46627456	46628288	ENST00000498678.1	HOXB3	0.0346737
chrX	123182859	123185017	ENST00000371145.3	STAG2	0.00954993
chr19	33470752	33470842	ENST00000400226.4	RHPN2	0.0239883
chr3	53125680	53125891	ENST00000394738.3	RFT1	0.00977237
chr1	19665269	19665989	ENST00000264203.3	CAPZB	3.38844e-05
chr15	64980541	64980837	ENST00000560258.2	OAZ2	0.0275423
chr7	138943366	138946036	ENST00000486663.1	UBN2	0.0389045
chr19	3631853	3633495	ENST00000335312.3	PIP5K1C	0.00891251
chr15	79170574	79183915	ENST00000559244.1	MORF4L1	6.30957e-11
chr1	151555219	151555849	ENST00000353024.3	TUFT1	5.12861e-05
chr14	105410636	105411417	ENST00000333244.5	AHNAK2	1.47911e-08
chr18	20516841	20548877	ENST00000360790.5	RBBP8	0.00288403
chr3	42264568	42265406	ENST00000327628.5	TRAK1	3.16228e-05
chr8	28047302	28047869	ENST00000521015.1	ELP3	0.00134896
chr1	44087899	44088259	ENST00000359947.4	PTPRF	0.000275423
chr1	40531975	40535840	ENST00000372802.1	CAP1	0.000234423
chr15	40241386	40247927	ENST00000382727.2	EIF2AK4	4.2658e-05
chr18	20875980	20876550	ENST00000383233.3	TMEM241	0.0245471
chr4	106394657	106394866	ENST00000502596.1	PPA2	0.00851138
chr15	63349196	63354800	ENST00000559556.1	TPM1	0.000281838
chr10	126311560	126370637	ENST00000337318.3	FAM53B	0.00169824
chr16	1826779	1827252	ENST00000301717.4	SPSB3	0.0102329
chr4	184567672	184572179	ENST00000326397.5	RWDD4	0.0042658
chr12	27807664	27820147	ENST00000318304.8	PPFIBP1	0.0040738
chr3	48473962	48476331	ENST00000412398.2	CCDC51	8.51138e-05
chr10	99519306	99519606	ENST00000423811.1	ZFYVE27	0.00354813
chr17	18148303	18148454	ENST00000379450.4	FLII	9.54993e-07
chr3	10301961	10302321	ENST00000448281.2	TATDN2	0.047863
chr16	1560039	1560458	ENST00000262319.6	TELO2	0.0123027
chr14	105179257	105185132	ENST00000392634.4	INF2	7.94328e-11
chr20	48697690	48698201	ENST00000371677.3	UBE2V1	5.24807e-07
chr20	46264801	46266436	ENST00000372004.3	NCOA3	2.0893e-06
chr19	14627782	14640034	ENST00000601533.1	DNAJB1	0.000977237
chr3	184024200	184024606	ENST00000439383.1	PSMD2	0.00398107
chr2	219506940	219507867	ENST00000411696.2	ZNF142	0.0194984
chr19	16244627	16244776	ENST00000300935.3	RAB8A	0.0234423
chr19	2733404	2737085	ENST00000269740.4	SLC39A3	0.040738
chr6	155153128	155154863	ENST00000367178.3	SCAF8	0.0131826
chr17	9146509	9147078	ENST00000546090.1	NTN1	0.0158489
chr15	101972268	102029858	ENST00000398181.2	PCSK6	1.54882e-06
chr2	110372059	110372269	ENST00000356454.3	SOWAHC	0.00123027
chr4	10080606	10084748	ENST00000382452.2	WDR1	0.0346737
chr6	31696761	31696998	ENST00000416410.1	DDAH2	0.0234423
chr10	34648117	34666897	ENST00000545260.1	PARD3	0.0169824
chr12	56398013	56398821	ENST00000394115.2	SUOX	0.00630957
chr9	112931711	112932220	ENST00000374530.3	PALM2-AKAP2	0.0074131
chr7	90042040	90042339	ENST00000535571.1	CLDN12	0.00398107
chr21	48069541	48081840	ENST00000440086.1	PRMT2	0.00190546
chr19	50162835	50164008	ENST00000599223.1	IRF3	5.24807e-07
chr5	118788256	118810101	ENST00000256216.6	HSD17B4	0.00234423
chr19	42799022	42799262	ENST00000573349.1	CIC	0.0288403
chr12	1137710	1481013	ENST00000397203.2	ERC1	0.000218776
chr2	242611622	242612341	ENST00000405546.3	ATG4B	0.0398107
chr11	57585390	57585901	ENST00000526357.1	CTNND1	2.18776e-08
chr19	3061225	3061373	ENST00000586839.1	AES	0.00074131
chrX	122735162	122757010	ENST00000245838.8	THOC2	8.31764e-06
chr20	17640250	17640846	ENST00000398782.2	RRBP1	9.12011e-06
chr17	80016261	80018651	ENST00000542088.2	DUS1L	0.0204174
chr22	50171391	50181118	ENST00000342989.5	BRD1	0.0446684
chr12	27933281	27933671	ENST00000381271.2	KLHL42	0.00977237
chr22	38153816	38154054	ENST00000417857.1	TRIOBP	0.0190546
chr3	9516788	9518162	ENST00000302463.6	SETD5	0.0020893
chr1	109756633	109771025	ENST00000369923.4	SARS	5.01187e-11
chr15	44581476	44630079	ENST00000559222.1	CASC4	0.000831764
chr9	140342676	140343930	ENST00000371472.2	NSMF	0.000436516
chr19	17303735	17309008	ENST00000594824.1	MYO9B	0.0120226
chr1	155630132	155630521	ENST00000368340.5	YY1AP1	0.0371535
chr16	57685183	57685300	ENST00000566123.1	GPR56	0.000933254
chr9	88937352	88938679	ENST00000277141.6	ZCCHC6	0.00977237
chr6	42854197	42854844	ENST00000424341.2	RPL7L1	0.00436516
chr11	47444435	47445625	ENST00000530651.1	PSMC3	0.000218776
chr22	18314638	18369957	ENST00000441493.2	MICAL3	0.00851138
chr10	27437937	27443313	ENST00000375972.3	YME1L1	0.040738
chr19	17417166	17417464	ENST00000595444.1	MRPL34	0.0234423
chr15	40328452	40330500	ENST00000558720.1	SRP14	2.69153e-10
chr9	112931733	112932214	ENST00000374525.1	AKAP2	0.00331131
chr7	44798953	44801054	ENST00000441627.1	ZMIZ2	0.00660693
chr3	42705749	42706798	ENST00000457842.3	ZBTB47	0.0316228
chr7	115898148	115898687	ENST00000358204.4	TES	6.60693e-07
chr10	28822452	28897317	ENST00000428935.1	WAC	7.94328e-12
chr18	20572935	20573595	ENST00000399722.2	RBBP8	0.0218776
chr20	45858544	45905223	ENST00000471951.2	ZMYND8	0.000912011
chr7	77166621	77214864	ENST00000248594.6	PTPN12	2.45471e-08
chr5	127419569	127420318	ENST00000343225.4	SLC12A2	6.30957e-09
chr17	41477340	41478028	ENST00000320033.4	ARL4D	0.0316228
chr16	29859161	29859341	ENST00000395353.1	MVP	0.00218776
chr2	239355272	239355452	ENST00000264607.4	ASB1	0.0346737
chr3	143708593	143708894	ENST00000315691.3	C3orf58	0.047863
chr11	73583772	73587541	ENST00000545127.1	COA4	5.01187e-06
chr12	65089168	65089497	ENST00000542104.1	RASSF3	1.65959e-05
chr16	19130401	19130821	ENST00000381440.3	ITPRIPL2	0.000630957
chr1	207510742	207533866	ENST00000391921.4	CD55	3.16228e-17
chr9	32984810	32988089	ENST00000309615.3	APTX	0.0354813
chr14	21867823	21868159	ENST00000555935.1	CHD8	0.047863
chr1	9789799	9790068	ENST00000377298.4	CLSTN1	0.0177828
chr17	46127997	46128491	ENST00000581441.1	NFE2L1	0.00018197
chr11	11977578	11977968	ENST00000527733.1	USP47	0.00281838
chr12	80214645	80239176	ENST00000450142.2	PPP1R12A	3.46737e-05
chr10	134351412	134459395	ENST00000368593.3	INPP5A	0.0338844
chr17	43246490	43247226	ENST00000591576.1	HEXIM2	0.0194984
chr17	77906141	77906382	ENST00000310924.2	TBC1D16	0.0389045
chr11	47444410	47445632	ENST00000531051.2	PSMC3	5.37032e-05
chr19	47341414	47341624	ENST00000601498.1	AP2S1	1.7378e-06
chr1	19546127	19549267	ENST00000477853.1	EMC1	0.01
chr15	42041764	42046724	ENST00000570161.1	MGA	0.0120226
chr17	75398474	75398744	ENST00000590294.1	SEPT9	0.0112202
chr19	20002411	20002710	ENST00000589717.1	ZNF253	0.017378
chr5	65120226	65120556	ENST00000380985.5	NLN	0.0114815
chr12	132589403	132593295	ENST00000392352.1	EP400NL	0.0354813
chr10	104240041	104240927	ENST00000487599.1	ACTR1A	6.91831e-05
chr16	11642992	11643349	ENST00000381810.3	LITAF	3.89045e-05
chr9	116816204	116816684	ENST00000288466.7	ZNF618	0.00870964
chr12	54676251	54678473	ENST00000547276.1	HNRNPA1	7.94328e-15
chr13	52508799	52509008	ENST00000417240.2	ATP7B	0.0190546
chr7	6523605	6523814	ENST00000258739.4	KDELR2	4.89779e-09
chr1	21070943	21071152	ENST00000312239.5	HP1BP3	0.0263027
chr17	76851574	76851814	ENST00000536189.2	TIMP2	8.12831e-05
chr1	219384984	219385402	ENST00000366927.3	LYPLAL1	0.0223872
chr11	64808461	64808877	ENST00000531072.1	SAC3D1	0.00630957
chr10	24762254	24790361	ENST00000376456.4	KIAA1217	0.00870964
chr1	171501502	171505298	ENST00000392078.3	PRRC2C	3.98107e-19
chr1	9794032	9794122	ENST00000377288.3	CLSTN1	0.0371535
chr7	150778172	150778381	ENST00000462940.1	TMUB1	0.00912011
chr11	65111514	65113200	ENST00000528416.1	DPF2	0.0398107
chr15	75949391	75949809	ENST00000569152.1	SNX33	0.0186209
chr16	57685180	57685380	ENST00000563548.1	GPR56	0.0125893
chr2	44396399	44436428	ENST00000419807.1	PPM1B	0.0165959
chr13	114523523	114523704	ENST00000355761.4	GAS6	0.00120226
chr17	47007735	47009033	ENST00000290330.3	SNF8	1.77828e-05
chr4	184567667	184572203	ENST00000512740.1	RWDD4	0.00331131
chr11	11977580	11978239	ENST00000339865.5	USP47	0.000776247
chr19	19287740	19287912	ENST00000588208.2	MEF2BNB	0.0389045
chr5	67522491	67569291	ENST00000274335.5	PIK3R1	0.001
chr17	7293428	7293548	ENST00000576362.1	TMEM256-PLSCR3	0.0398107
chr17	43138679	43164007	ENST00000258960.2	NMT1	0.00660693
chr7	1578808	1580009	ENST00000406174.2	MAFK	0.000288403
chr17	37884405	37884915	ENST00000541774.1	ERBB2	0.00154882
chr13	107196175	107214299	ENST00000375926.1	ARGLU1	2.18776e-10
chr9	127113372	127113433	ENST00000373600.3	NEK6	0.0489779
chr3	48831458	48885063	ENST00000419216.1	PRKAR2A	0.0177828
chr1	31791960	31837105	ENST00000546109.1	ZCCHC17	3.71535e-10
chr12	113629250	113629459	ENST00000548278.1	C12orf52	0.0457088
chr7	91709225	91712879	ENST00000394534.2	AKAP9	0.025704
chr9	33963765	34048855	ENST00000379239.4	UBAP2	0.00017378
chr1	23419248	23420597	ENST00000302291.4	LUZP1	0.0134896
chr2	160206702	160239296	ENST00000392782.1	BAZ2B	0.0446684
chr16	57201042	57212484	ENST00000565458.1	FAM192A	0.00346737
chr14	57857320	57876108	ENST00000555166.1	NAA30	0.00616595
chr16	2999600	2999810	ENST00000344592.5	FLYWCH1	0.0331131
chr16	90034318	90034468	ENST00000563594.1	DEF8	0.0380189
chr1	1640334	1653071	ENST00000378633.1	CDK11A	7.76247e-08
chr12	118814387	118841246	ENST00000397564.2	SUDS3	8.31764e-05
chr5	179012822	179021899	ENST00000508609.1	RUFY1	5.37032e-05
chr2	38522977	38523217	ENST00000378954.4	ATL2	0.0295121
chr16	180574	188610	ENST00000399951.3	NPRL3	0.0489779
chr17	74094005	74099278	ENST00000420116.1	EXOC7	0.0316228
chr8	17100660	17104387	ENST00000523917.1	CNOT7	0.0436516
chr1	162353019	162353915	ENST00000458626.2	C1orf226	0.0316228
chr18	12948064	12955503	ENST00000589446.1	SEH1L	4.57088e-07
chr1	1640329	1653042	ENST00000404249.3	CDK11A	5.62341e-08
chr16	11219897	11250947	ENST00000436973.1	CLEC16A	0.0416869
chr16	84690671	84691180	ENST00000258157.5	KLHL36	0.0114815
chr16	67207911	67208567	ENST00000566871.1	NOL3	0.0213796
chr19	17303729	17309002	ENST00000397274.2	MYO9B	0.0123027
chr21	17250730	17251240	ENST00000400183.2	USP25	0.0416869
chr7	134850536	134855263	ENST00000424142.1	C7orf49	4.46684e-09
chr12	111956154	111957875	ENST00000608853.1	ATXN2	0.00489779
chr13	31729697	31735907	ENST00000380406.5	HSPH1	0.00112202
chr17	55940336	55943880	ENST00000360238.2	CUEDC1	0.0239883
chr16	772391	772590	ENST00000568916.1	FAM173A	0.0363078
chr2	213872034	213872784	ENST00000342002.2	IKZF2	0.0229087
chr21	47705689	47706010	ENST00000426537.1	MCM3AP	0.0114815
chr20	3102286	3102976	ENST00000348031.2	UBOX5	0.018197
chr14	69256661	69262825	ENST00000557086.1	ZFP36L1	1.04713e-05
chr22	30818622	30818862	ENST00000312932.9	SEC14L2	0.0281838
chr17	66519931	66526092	ENST00000392711.1	PRKAR1A	1e-12
chr5	31511220	31526961	ENST00000513349.1	DROSHA	0.00025704
chr2	233415401	233431590	ENST00000409322.1	EIF4E2	5.7544e-07
chr15	79172862	79184649	ENST00000559751.1	MORF4L1	7.07946e-06
chr6	106554996	106555383	ENST00000369091.2	PRDM1	0.0245471
chr19	53115689	53116316	ENST00000597597.1	ZNF83	0.0125893
chr2	130939791	130939996	ENST00000281871.6	MZT2B	3.23594e-08
chr8	144661897	144662766	ENST00000526838.1	EEF1D	3.46737e-06
chr12	56495420	56496111	ENST00000553131.1	ERBB3	0.017378
chr16	23569076	23569580	ENST00000567264.1	UBFD1	0.0199526
chr14	24774331	24774747	ENST00000554411.1	CIDEB	0.000245471
chr18	158637	158697	ENST00000261601.7	USP14	0.0144544
chr12	80214638	80239169	ENST00000547330.1	PPP1R12A	2.34423e-05
chr15	60639525	60639616	ENST00000451270.2	ANXA2	5.24807e-06
chr11	77103498	77185077	ENST00000356341.3	PAK1	0.0213796
chr2	190620011	190626170	ENST00000519810.1	OSGEPL1	0.00281838
chr1	36759495	36769749	ENST00000469141.2	THRAP3	0.001
chr7	151046233	151064077	ENST00000568733.1	NUB1	2.88403e-10
chr14	23389719	23389839	ENST00000324366.8	PRMT5	0.00269153
chr16	30566164	30569309	ENST00000395091.2	ZNF764	0.000213796
chr12	80083833	80084361	ENST00000552637.1	PAWR	0.00389045
chr7	99055817	99057782	ENST00000359832.4	ATP5J2	0.000676083
chr19	531743	535861	ENST00000215574.4	CDC34	0.0190546
chr19	3015669	3019350	ENST00000262953.6	TLE2	0.00776247
chr1	19542187	19542487	ENST00000477853.1	EMC1	0.0301995
chr5	175933845	175934564	ENST00000261942.6	FAF2	0.00194984
chr1	247463505	247464492	ENST00000461277.2	ZNF496	0.000524807
chr20	48698853	48732134	ENST00000420027.2	UBE2V1	1.44544e-06
chr17	7749977	7751645	ENST00000254846.5	KDM6B	0.0467735
chr13	33109956	33111054	ENST00000505213.1	N4BP2L2	0.0074131
chr16	780228	780645	ENST00000251588.2	NARFL	0.030903
chrX	24091349	24095612	ENST00000253039.4	EIF2S3	1.58489e-13
chr8	22874905	22875445	ENST00000519685.1	RHOBTB2	0.00186209
chr8	23118221	23118431	ENST00000397677.1	CHMP7	0.00269153
chr11	64621009	64622236	ENST00000359393.2	EHD1	2.51189e-14
chr1	9809625	9811660	ENST00000377298.4	CLSTN1	0.00017378
chr3	48335441	48336159	ENST00000421967.1	NME6	5.37032e-05
chr6	8430189	8435449	ENST00000379660.4	SLC35B3	0.047863
chr1	179076852	179078542	ENST00000511413.1	ABL2	0.000380189
chr17	27940439	27941035	ENST00000394859.3	ANKRD13B	0.000489779
chr21	43161747	43162047	ENST00000542057.1	RIPK4	0.0239883
chr2	233415398	233431591	ENST00000409167.3	EIF4E2	6.91831e-07
chr21	33043465	33044663	ENST00000286835.7	SCAF4	4.7863e-05
chrX	47431028	47431299	ENST00000377045.4	ARAF	0.0020893
chr11	1577005	1577125	ENST00000397374.3	DUSP8	0.0371535
chr1	29213665	29319930	ENST00000373800.3	EPB41	0.00501187
chr9	71862943	71869766	ENST00000453658.2	TJP2	0.00204174
chr2	29129366	29135521	ENST00000296126.6	WDR43	0.0190546
chr11	1577662	1578797	ENST00000397374.3	DUSP8	0.0263027
chr20	48697690	48698199	ENST00000371657.5	UBE2V1	4.7863e-07
chr11	129781997	129784626	ENST00000360871.3	PRDM10	0.0416869
chr17	38785030	38793775	ENST00000400122.3	SMARCE1	0.000199526
chr17	1985140	1989088	ENST00000544865.1	SMG6	0.020893
chr1	155630127	155630544	ENST00000407221.1	YY1AP1	0.0371535
chr17	4636820	4637709	ENST00000293778.6	CXCL16	1.25893e-15
chr17	76867050	76897178	ENST00000586713.1	DDC8	0.030903
chr17	79858029	79858174	ENST00000574924.2	ANAPC11	0.00616595
chr8	41791063	41792170	ENST00000406337.1	KAT6A	0.00776247
chr22	36883774	36884434	ENST00000397224.4	FOXRED2	0.0138038
chr2	24252216	24252515	ENST00000406895.3	C2orf44	0.0436516
chr17	38248133	38248880	ENST00000450525.2	THRA	0.00144544
chr5	89797739	89807985	ENST00000504930.1	POLR3G	0.0245471
chr19	47219421	47220369	ENST00000593363.1	PRKD2	0.00977237
chr22	37415837	37419953	ENST00000341116.3	MPST	0.0295121
chr2	99767069	99767481	ENST00000409684.1	C2ORF15	0.040738
chr6	76596601	76618239	ENST00000369975.1	MYO6	8.51138e-07
chr8	101931031	101931242	ENST00000395957.2	YWHAZ	9.12011e-08
chr1	32672708	32674050	ENST00000291358.6	IQCC	0.0301995
chr20	52824624	52831930	ENST00000371419.2	PFDN4	0.000389045
chr1	171496982	171505307	ENST00000426496.2	PRRC2C	1.99526e-19
chr17	60558521	60613538	ENST00000542523.1	TLK2	0.00457088
chr12	32832313	32861136	ENST00000452533.2	DNM1L	0.00158489
chr17	33586458	33591292	ENST00000299977.4	SLFN5	0.0114815
chr5	131927056	131928606	ENST00000434288.1	RAD50	0.0239883
chr11	74352009	74352159	ENST00000527458.1	POLD3	0.0239883
chr8	144407691	144427094	ENST00000518007.1	TOP1MT	0.00141254
chr21	34941325	34948156	ENST00000436227.1	SON	3.16228e-05
chr1	155630126	155630543	ENST00000347088.5	YY1AP1	0.0398107
chr7	115850576	115889195	ENST00000358204.4	TES	0.0134896
chr14	76249523	76286500	ENST00000554510.1	TTLL5	0.0234423
chr1	113666530	113666980	ENST00000361127.5	LRIG2	0.0331131
chr2	242174601	242178154	ENST00000427183.2	HDLBP	1.38038e-05
chr17	41142369	41143053	ENST00000589705.1	RUNDC1	0.0104713
chr12	104324141	104327855	ENST00000299767.5	HSP90B1	1.25893e-24
chr9	71869136	71869765	ENST00000535702.1	TJP2	1.12202e-07
chr16	77232062	77232451	ENST00000439557.2	MON1B	0.0239883
chr1	32832166	32842112	ENST00000419121.2	BSDC1	0.00269153
chr16	30087634	30093828	ENST00000561610.1	PPP4C	0.000190546
chr19	9763548	9767255	ENST00000453372.2	ZNF562	0.00281838
chr22	41223153	41231575	ENST00000216218.3	ST13	2.45471e-06
chr8	54923012	54934940	ENST00000521604.2	TCEA1	0.00301995
chr6	170870893	170873702	ENST00000421512.1	TBP	0.00389045
chr20	57466386	57478804	ENST00000371095.3	GNAS	7.94328e-80
chr22	50728163	50746017	ENST00000359337.4	PLXNB2	1e-20
chr19	39936403	39949879	ENST00000359191.6	SUPT5H	2.34423e-09
chr8	25365178	25365389	ENST00000380665.3	CDCA2	0.0323594
chr1	9809633	9811639	ENST00000435891.1	CLSTN1	0.000416869
chr1	151555196	151555851	ENST00000368848.2	TUFT1	1.23027e-05
chr8	28910092	28910242	ENST00000444075.1	HMBOX1	0.0436516
chr9	131395820	131395941	ENST00000372731.4	SPTAN1	0.00338844
chr17	80561405	80561675	ENST00000335255.5	FOXK2	0.0194984
chr1	44087888	44088248	ENST00000429895.1	PTPRF	0.000269153
chr6	161469996	161491645	ENST00000392142.4	MAP3K4	0.0398107
chr12	14578287	14610229	ENST00000543189.1	ATF7IP	0.0128825
chr1	151376305	151376605	ENST00000361398.3	POGZ	0.00229087
chr1	151377367	151377547	ENST00000491586.1	POGZ	0.0331131
chr9	130928351	130931725	ENST00000372938.5	CIZ1	0.00112202
chr9	131451504	131455024	ENST00000322030.8	SET	2.23872e-07
chr2	179974453	179974694	ENST00000428443.3	SESTD1	0.0323594
chr11	57585392	57585902	ENST00000532463.1	CTNND1	2.51189e-08
chrX	153629105	153629343	ENST00000424325.2	RPL10	0.0288403
chr19	4446319	4446585	ENST00000301281.6	UBXN6	0.00295121
chr17	38062374	38066099	ENST00000394175.2	GSDMB	0.0204174
chr15	63419611	63421942	ENST00000413507.2	LACTB	0.00616595
chr9	115221782	115232963	ENST00000539114.1	HSDL2	0.040738
chr7	128505720	128505898	ENST00000492758.1	ATP6V1F	5.49541e-06
chr2	135711071	135712369	ENST00000537343.1	CCNT2	0.000776247
chr16	90025656	90025774	ENST00000418391.2	DEF8	0.00489779
chr11	724751	726393	ENST00000533256.1	EPS8L2	1.28825e-05
chr10	99519295	99519593	ENST00000357540.4	ZFYVE27	0.00165959
chr20	48503373	48504573	ENST00000539601.1	SLC9A8	0.00660693
chr9	32984810	32989879	ENST00000476858.1	APTX	0.0338844
chr11	47739026	47744749	ENST00000263773.5	FNBP4	0.00295121
chr20	39750712	39752111	ENST00000361337.2	TOP1	1.86209e-05
chr17	41338347	41341622	ENST00000589872.1	NBR1	0.0288403
chr2	73302245	73303143	ENST00000258098.6	RAB11FIP5	0.047863
chr16	3072929	3073340	ENST00000354679.3	HCFC1R1	0.00295121
chr11	65307066	65307526	ENST00000530785.1	LTBP3	0.00501187
chr5	151183456	151183696	ENST00000543466.1	G3BP1	0.0223872
chr17	39780529	39780650	ENST00000311208.8	KRT17	0.00331131
JH159138.1	67162	68023	ENST00000572084.2	HYOU1	0.0489779
chr7	96279825	96339170	ENST00000444799.1	SHFM1	2.95121e-08
chr2	55254002	55254242	ENST00000405240.1	RTN4	0.0446684
chr19	8468486	8469318	ENST00000328024.6	RAB11B	0.00501187
chr17	73132086	73132260	ENST00000481647.1	HN1	0.00616595
chr20	57466387	57478766	ENST00000354359.7	GNAS	3.16228e-75
chr2	200826578	200828831	ENST00000295079.2	C2orf47	0.000660693
chr10	29824988	29839936	ENST00000355867.4	SVIL	0.047863
chr11	71948768	71949460	ENST00000298229.2	INPPL1	0.00331131
chr16	31072790	31073324	ENST00000426488.2	ZNF668	0.00234423
chr19	58982374	58982584	ENST00000593925.1	ZNF324	0.01
chr20	57486007	57486247	ENST00000371100.4	GNAS	5.01187e-11
chr3	184038714	184039449	ENST00000427607.1	EIF4G1	0.000812831
chr15	52652205	52659245	ENST00000399231.3	MYO5A	0.0223872
chr19	1393350	1393501	ENST00000414651.2	NDUFS7	0.0234423
chr16	57206245	57219794	ENST00000566481.1	FAM192A	1.86209e-05
chr1	42655003	42657321	ENST00000372572.1	FOXJ3	0.0288403
chr20	34099621	34099802	ENST00000342580.4	CEP250	0.020893
chr2	202625578	202626440	ENST00000467448.1	ALS2	0.0144544
chr11	66466964	66475142	ENST00000533211.1	SPTBN2	1.12202e-09
chr2	61633051	61697904	ENST00000398571.2	USP34	0.0323594
chr6	3722853	3723664	ENST00000380283.4	PXDC1	0.0177828
chr2	25982431	26022394	ENST00000272341.4	ASXL2	0.000812831
chr3	15080654	15095049	ENST00000439011.1	NR2C2	0.0011749
chr19	19516631	19603484	ENST00000457895.2	GATAD2A	0.000588844
chr16	57685174	57685354	ENST00000562631.1	GPR56	0.011749
chr12	120972422	120984247	ENST00000325954.4	RNF10	1.94984e-05
chr22	38881537	38882138	ENST00000444597.1	DDX17	3.46737e-07
[truncated: 4,755 more rows]

[truncated: 2 more sheets: S11, S12]
